# Supplementary material for: Impact of predicted microbiota tryptophanase activity on Cryptosporidium parvum proliferation
Source: PLoS One. 2025 Jun 13;20(6):e0324042. doi: 10.1371/journal.pone.0324042 (PMC12165429; doi:10.1371/journal.pone.0324042)
Supplement: S1 Table — The fecal microbiota of severely and lightly infected mice is clearly distinct. OTUs classified in the family Lachnospiraceae are highly abundant in the latter group, whereas Enterobacteriaceae are only observed in feces of severely infected mice. (XLSX) [file pone.0324042.s001.xlsx]

## Sheet: S1 Table
S1 Table. Linear Discriminant Analysis of fecal microbiota on day 16 and 21 post-infection.
OTU	Infection	LDA score	pValue (unocorrected)	taxonomy
Otu000042	HI	4.08398	0.0491854	Firmicutes(100);Clostridia(100);Clostridiales(100);Clostridiaceae(100);Clostridium(100);Clostridium_unclassified(100);Clostridium_unclassified(100);Clostridium_unclassified(100);
Otu000063	HI	3.84428	0.000323384	Firmicutes(100);Bacilli(100);Lactobacillales(100);Enterococcaceae(67);Enterococcus(65);Enterococcus_unclassified(65);Enterococcus_unclassified(65);Enterococcus_unclassified(65);
Otu000086	HI	3.57998	0.000142118	Proteobacteria(100);Gammaproteobacteria(100);Enterobacteriales(100);Enterobacteriaceae(100);Enteric_Bacteria_cluster(100);Buttiauxella(99);Buttiauxella_unclassified(99);Buttiauxella_unclassified(99);
Otu000088	HI	3.39208	0.0359579	Firmicutes(100);Erysipelotrichi(100);Erysipelotrichales(100);Erysipelotrichaceae(100);Incertae_Sedis(100);Incertae_Sedis_unclassified(100);Incertae_Sedis_unclassified(100);Incertae_Sedis_unclassified(100);
Otu000005	HI	3.2609	0.00319084	Bacteroidetes(100);Bacteroidia(100);Bacteroidales(100);Porphyromonadaceae(100);Parabacteroides(100);Parabacteroides_unclassified(100);Parabacteroides_unclassified(100);Parabacteroides_unclassified(100);
Otu000096	HI	3.07557	0.0459482	Verrucomicrobia(100);Verrucomicrobiae(100);Verrucomicrobiales(100);Verrucomicrobiaceae(100);Akkermansia(100);Akkermansia_unclassified(100);Akkermansia_unclassified(100);Akkermansia_unclassified(100);
Otu000255	HI	2.82543	0.0255571	Firmicutes(100);Erysipelotrichi(100);Erysipelotrichales(100);Erysipelotrichaceae(100);Incertae_Sedis(100);Incertae_Sedis_unclassified(100);Incertae_Sedis_unclassified(100);Incertae_Sedis_unclassified(100);
Otu000377	HI	2.81739	0.0447053	Firmicutes(100);Clostridia(100);Clostridiales(100);Clostridiaceae(100);Clostridium(100);Clostridium_unclassified(100);Clostridium_unclassified(100);Clostridium_unclassified(100);
Otu000167	HI	2.80394	0.0121726	Firmicutes(100);Bacilli(100);Lactobacillales(100);Lactobacillaceae(80);Lactobacillus(65);Lactobacillus_unclassified(65);Lactobacillus_unclassified(65);Lactobacillus_unclassified(65);
Otu000354	HI	2.77701	0.0241912	Firmicutes(100);Clostridia(100);Clostridiales(100);Clostridiaceae(100);Clostridium(89);Clostridium_unclassified(89);Clostridium_unclassified(89);Clostridium_unclassified(89);
Otu000362	HI	2.74681	0.0350392	Firmicutes(100);Clostridia(100);Clostridiales(100);Clostridiaceae(100);Clostridium(89);Clostridium_unclassified(89);Clostridium_unclassified(89);Clostridium_unclassified(89);
Otu000043	HI	2.72413	0.00147863	Bacteroidetes(100);Bacteroidia(100);Bacteroidales(100);Porphyromonadaceae(100);Parabacteroides(100);Parabacteroides_unclassified(100);Parabacteroides_unclassified(100);Parabacteroides_unclassified(100);
Otu000097	HI	2.71458	0.0223029	Firmicutes(100);Bacilli(100);Lactobacillales(100);Lactobacillaceae(100);Lactobacillus(100);Lactobacillus_unclassified(100);Lactobacillus_unclassified(100);Lactobacillus_unclassified(100);
Otu000471	HI	2.709	0.0350392	Firmicutes(100);Bacilli(100);Lactobacillales(100);Lactobacillales_unclassified(98);Lactobacillales_unclassified(98);Lactobacillales_unclassified(98);Lactobacillales_unclassified(98);Lactobacillales_unclassified(98);
Otu000453	HI	2.67553	0.00645603	Firmicutes(100);Bacilli(100);Lactobacillales(100);Enterococcaceae(79);Enterococcus(79);Enterococcus_unclassified(79);Enterococcus_unclassified(79);Enterococcus_unclassified(79);
Otu000137	HI	2.65632	0.0291988	Firmicutes(100);Bacilli(100);Lactobacillales(100);Lactobacillales_unclassified(94);Lactobacillales_unclassified(94);Lactobacillales_unclassified(94);Lactobacillales_unclassified(94);Lactobacillales_unclassified(94);
Otu000544	HI	2.59917	0.0048368	Firmicutes(100);Bacilli(100);Lactobacillales(99);Lactobacillales_unclassified(99);Lactobacillales_unclassified(99);Lactobacillales_unclassified(99);Lactobacillales_unclassified(99);Lactobacillales_unclassified(99);
Otu000495	HI	2.48672	0.00185886	Proteobacteria(100);Gammaproteobacteria(100);Enterobacteriales(100);Enterobacteriaceae(100);Enteric_Bacteria_cluster(100);Buttiauxella(73);Buttiauxella_unclassified(73);Buttiauxella_unclassified(73);
Otu000628	HI	2.47798	0.0048368	Firmicutes(100);Bacilli(100);Bacilli_unclassified(79);Bacilli_unclassified(79);Bacilli_unclassified(79);Bacilli_unclassified(79);Bacilli_unclassified(79);Bacilli_unclassified(79);
Otu000852	HI	2.42815	0.0185116	Firmicutes(100);Clostridia(100);Clostridiales(100);Clostridiaceae(100);Clostridium(100);Clostridium_unclassified(100);Clostridium_unclassified(100);Clostridium_unclassified(100);
Otu000929	HI	2.42063	0.00303745	Firmicutes(100);Bacilli(100);Lactobacillales(100);Lactobacillaceae(100);Lactobacillus(71);Lactobacillus_unclassified(71);Lactobacillus_unclassified(71);Lactobacillus_unclassified(71);
Otu000643	HI	2.40829	0.0350392	Firmicutes(100);Firmicutes_unclassified(100);Firmicutes_unclassified(100);Firmicutes_unclassified(100);Firmicutes_unclassified(100);Firmicutes_unclassified(100);Firmicutes_unclassified(100);Firmicutes_unclassified(100);
Otu000079	HI	2.37682	0.00147863	Bacteroidetes(100);Bacteroidia(100);Bacteroidales(100);Bacteroidales_unclassified(100);Bacteroidales_unclassified(100);Bacteroidales_unclassified(100);Bacteroidales_unclassified(100);Bacteroidales_unclassified(100);
Otu000182	HI	2.34333	0.018323	Actinobacteria(100);Actinobacteria(100);Coriobacteridae(100);Coriobacteriales(100);Coriobacterineae(100);Coriobacteriaceae(100);Eggerthella(100);Eggerthella_unclassified(100);
Otu000211	HI	2.32303	0.00946433	Bacteroidetes(100);Bacteroidia(100);Bacteroidales(100);Bacteroidales_unclassified(100);Bacteroidales_unclassified(100);Bacteroidales_unclassified(100);Bacteroidales_unclassified(100);Bacteroidales_unclassified(100);
Otu000218	HI	2.27333	0.026138	Bacteroidetes(100);Bacteroidia(100);Bacteroidales(100);S24-7(100);S24-7_unclassified(100);S24-7_unclassified(100);S24-7_unclassified(100);S24-7_unclassified(100);
Otu000284	HI	2.24266	0.0120996	Firmicutes(100);Bacilli(100);Lactobacillales(100);Lactobacillaceae(100);Lactobacillus(97);Lactobacillus_unclassified(97);Lactobacillus_unclassified(97);Lactobacillus_unclassified(97);
Otu000964	HI	2.23905	0.0350392	Firmicutes(100);Firmicutes_unclassified(100);Firmicutes_unclassified(100);Firmicutes_unclassified(100);Firmicutes_unclassified(100);Firmicutes_unclassified(100);Firmicutes_unclassified(100);Firmicutes_unclassified(100);
Otu000615	HI	2.23705	0.00854671	Firmicutes(100);Erysipelotrichi(100);Erysipelotrichales(100);Erysipelotrichaceae(100);Incertae_Sedis(100);Incertae_Sedis_unclassified(100);Incertae_Sedis_unclassified(100);Incertae_Sedis_unclassified(100);
Otu000204	HI	2.21002	0.0359579	Bacteroidetes(100);Bacteroidia(100);Bacteroidales(100);Bacteroidales_unclassified(100);Bacteroidales_unclassified(100);Bacteroidales_unclassified(100);Bacteroidales_unclassified(100);Bacteroidales_unclassified(100);
Otu000380	HI	2.12663	0.021514	Bacteroidetes(100);Bacteroidia(100);Bacteroidales(100);Bacteroidales_unclassified(97);Bacteroidales_unclassified(97);Bacteroidales_unclassified(97);Bacteroidales_unclassified(97);Bacteroidales_unclassified(97);
Otu000498	HI	2.06875	0.00251734	Firmicutes(100);Clostridia(100);Clostridiales(100);Ruminococcaceae(100);Ruminococcaceae_unclassified(100);Ruminococcaceae_unclassified(100);Ruminococcaceae_unclassified(100);Ruminococcaceae_unclassified(100);
Otu000009	LO	3.93024	0.00795756	Firmicutes(100);Clostridia(100);Clostridiales(100);Lachnospiraceae(100);Lachnospiraceae_unclassified(97);Lachnospiraceae_unclassified(97);Lachnospiraceae_unclassified(97);Lachnospiraceae_unclassified(97);
Otu000010	LO	3.91405	0.00987671	Firmicutes(100);Clostridia(100);Clostridiales(100);Lachnospiraceae(100);Lachnospiraceae_unclassified(100);Lachnospiraceae_unclassified(100);Lachnospiraceae_unclassified(100);Lachnospiraceae_unclassified(100);
Otu000018	LO	3.84486	0.00152044	Firmicutes(100);Clostridia(100);Clostridiales(100);Clostridiales_unclassified(100);Clostridiales_unclassified(100);Clostridiales_unclassified(100);Clostridiales_unclassified(100);Clostridiales_unclassified(100);
Otu000011	LO	3.78261	0.0223029	Firmicutes(100);Clostridia(100);Clostridiales(100);Lachnospiraceae(100);Lachnospiraceae_unclassified(100);Lachnospiraceae_unclassified(100);Lachnospiraceae_unclassified(100);Lachnospiraceae_unclassified(100);
Otu000031	LO	3.67168	0.00318225	Firmicutes(100);Clostridia(100);Clostridiales(100);Lachnospiraceae(100);Lachnospiraceae_unclassified(100);Lachnospiraceae_unclassified(100);Lachnospiraceae_unclassified(100);Lachnospiraceae_unclassified(100);
Otu000015	LO	3.64326	0.00452644	Firmicutes(100);Clostridia(100);Clostridiales(100);Lachnospiraceae(100);Lachnospiraceae_unclassified(100);Lachnospiraceae_unclassified(100);Lachnospiraceae_unclassified(100);Lachnospiraceae_unclassified(100);
Otu000017	LO	3.58605	0.0453321	Firmicutes(100);Clostridia(100);Clostridiales(100);Lachnospiraceae(100);Lachnospiraceae_unclassified(100);Lachnospiraceae_unclassified(100);Lachnospiraceae_unclassified(100);Lachnospiraceae_unclassified(100);
Otu000028	LO	3.58357	0.00250765	Firmicutes(100);Clostridia(100);Clostridiales(100);Lachnospiraceae(100);Incertae_Sedis(100);Incertae_Sedis_unclassified(100);Incertae_Sedis_unclassified(100);Incertae_Sedis_unclassified(100);
Otu000012	LO	3.50208	0.00152044	Firmicutes(100);Clostridia(100);Clostridiales(100);Lachnospiraceae(100);Lachnospiraceae_unclassified(100);Lachnospiraceae_unclassified(100);Lachnospiraceae_unclassified(100);Lachnospiraceae_unclassified(100);
Otu000016	LO	3.44902	0.00637899	Firmicutes(100);Clostridia(100);Clostridiales(100);Lachnospiraceae(100);Lachnospiraceae_unclassified(100);Lachnospiraceae_unclassified(100);Lachnospiraceae_unclassified(100);Lachnospiraceae_unclassified(100);
Otu000021	LO	3.44798	0.0149585	Firmicutes(100);Clostridia(100);Clostridiales(100);Lachnospiraceae(100);Lachnospiraceae_unclassified(100);Lachnospiraceae_unclassified(100);Lachnospiraceae_unclassified(100);Lachnospiraceae_unclassified(100);
Otu000049	LO	3.42362	0.00466431	Firmicutes(100);Clostridia(100);Clostridiales(100);Lachnospiraceae(100);Lachnospiraceae_unclassified(100);Lachnospiraceae_unclassified(100);Lachnospiraceae_unclassified(100);Lachnospiraceae_unclassified(100);
Otu000026	LO	3.36643	0.018323	Firmicutes(100);Clostridia(100);Clostridiales(100);Ruminococcaceae(99);Ruminococcaceae_unclassified(99);Ruminococcaceae_unclassified(99);Ruminococcaceae_unclassified(99);Ruminococcaceae_unclassified(99);
Otu000020	LO	3.36243	0.00319084	Firmicutes(100);Clostridia(100);Clostridiales(100);Lachnospiraceae(100);Lachnospiraceae_unclassified(100);Lachnospiraceae_unclassified(100);Lachnospiraceae_unclassified(100);Lachnospiraceae_unclassified(100);
Otu000055	LO	3.28236	0.0149585	Firmicutes(100);Clostridia(100);Clostridiales(100);Lachnospiraceae(100);Lachnospiraceae_unclassified(100);Lachnospiraceae_unclassified(100);Lachnospiraceae_unclassified(100);Lachnospiraceae_unclassified(100);
Otu000066	LO	3.2568	0.0315608	Firmicutes(100);Clostridia(100);Clostridiales(100);Lachnospiraceae(100);Lachnospiraceae_unclassified(100);Lachnospiraceae_unclassified(100);Lachnospiraceae_unclassified(100);Lachnospiraceae_unclassified(100);
Otu000089	LO	3.21476	0.00788705	Firmicutes(100);Clostridia(100);Clostridiales(100);Lachnospiraceae(100);Lachnospiraceae_unclassified(100);Lachnospiraceae_unclassified(100);Lachnospiraceae_unclassified(100);Lachnospiraceae_unclassified(100);
Otu000037	LO	3.16355	0.00403944	Firmicutes(100);Clostridia(100);Clostridiales(100);Lachnospiraceae(100);Lachnospiraceae_unclassified(100);Lachnospiraceae_unclassified(100);Lachnospiraceae_unclassified(100);Lachnospiraceae_unclassified(100);
Otu000022	LO	3.15077	0.0355931	Firmicutes(100);Clostridia(100);Clostridiales(100);Lachnospiraceae(100);Lachnospiraceae_unclassified(100);Lachnospiraceae_unclassified(100);Lachnospiraceae_unclassified(100);Lachnospiraceae_unclassified(100);
Otu000038	LO	3.14205	0.00152044	Firmicutes(100);Clostridia(100);Clostridiales(100);Lachnospiraceae(100);Lachnospiraceae_unclassified(100);Lachnospiraceae_unclassified(100);Lachnospiraceae_unclassified(100);Lachnospiraceae_unclassified(100);
Otu000052	LO	3.13035	0.000648846	Firmicutes(100);Clostridia(100);Clostridiales(100);Lachnospiraceae(100);Lachnospiraceae_unclassified(100);Lachnospiraceae_unclassified(100);Lachnospiraceae_unclassified(100);Lachnospiraceae_unclassified(100);
Otu000062	LO	3.12058	0.00319084	Firmicutes(100);Clostridia(100);Clostridiales(100);Lachnospiraceae(100);Lachnospiraceae_unclassified(100);Lachnospiraceae_unclassified(100);Lachnospiraceae_unclassified(100);Lachnospiraceae_unclassified(100);
Otu000081	LO	3.10164	0.000351576	Firmicutes(100);Clostridia(100);Clostridiales(100);Ruminococcaceae(100);Ruminococcaceae_unclassified(100);Ruminococcaceae_unclassified(100);Ruminococcaceae_unclassified(100);Ruminococcaceae_unclassified(100);
Otu000074	LO	3.1015	0.00213082	Firmicutes(100);Clostridia(100);Clostridiales(100);Lachnospiraceae(100);Incertae_Sedis(100);Incertae_Sedis_unclassified(100);Incertae_Sedis_unclassified(100);Incertae_Sedis_unclassified(100);
Otu000058	LO	3.07751	0.0390199	Firmicutes(100);Clostridia(100);Clostridiales(100);Lachnospiraceae(100);Lachnospiraceae_unclassified(100);Lachnospiraceae_unclassified(100);Lachnospiraceae_unclassified(100);Lachnospiraceae_unclassified(100);
Otu000048	LO	3.07697	0.0223029	Firmicutes(100);Clostridia(100);Clostridiales(100);Lachnospiraceae(100);Lachnospiraceae_unclassified(100);Lachnospiraceae_unclassified(100);Lachnospiraceae_unclassified(100);Lachnospiraceae_unclassified(100);
Otu000072	LO	3.03977	0.000399366	Firmicutes(100);Clostridia(100);Clostridiales(100);Lachnospiraceae(100);Lachnospiraceae_unclassified(100);Lachnospiraceae_unclassified(100);Lachnospiraceae_unclassified(100);Lachnospiraceae_unclassified(100);
Otu000056	LO	3.03113	0.026997	Firmicutes(100);Clostridia(100);Clostridiales(100);Lachnospiraceae(100);Lachnospiraceae_unclassified(100);Lachnospiraceae_unclassified(100);Lachnospiraceae_unclassified(100);Lachnospiraceae_unclassified(100);
Otu000114	LO	3.02597	0.00788705	Firmicutes(100);Clostridia(100);Clostridiales(100);Lachnospiraceae(100);Lachnospiraceae_unclassified(100);Lachnospiraceae_unclassified(100);Lachnospiraceae_unclassified(100);Lachnospiraceae_unclassified(100);
Otu000083	LO	2.99933	0.0463187	Firmicutes(100);Clostridia(100);Clostridiales(100);Lachnospiraceae(100);Lachnospiraceae_unclassified(100);Lachnospiraceae_unclassified(100);Lachnospiraceae_unclassified(100);Lachnospiraceae_unclassified(100);
Otu000073	LO	2.93539	0.00318225	Firmicutes(100);Clostridia(100);Clostridiales(100);Lachnospiraceae(100);Lachnospiraceae_unclassified(100);Lachnospiraceae_unclassified(100);Lachnospiraceae_unclassified(100);Lachnospiraceae_unclassified(100);
Otu000153	LO	2.91997	0.043129	Firmicutes(100);Clostridia(100);Clostridiales(100);Lachnospiraceae(100);Lachnospiraceae_unclassified(100);Lachnospiraceae_unclassified(100);Lachnospiraceae_unclassified(100);Lachnospiraceae_unclassified(100);
Otu000105	LO	2.91979	0.00167837	Firmicutes(100);Clostridia(100);Clostridiales(100);Lachnospiraceae(100);Lachnospiraceae_unclassified(100);Lachnospiraceae_unclassified(100);Lachnospiraceae_unclassified(100);Lachnospiraceae_unclassified(100);
Otu000075	LO	2.90995	0.00985588	Firmicutes(100);Clostridia(100);Clostridiales(100);Lachnospiraceae(100);Lachnospiraceae_unclassified(99);Lachnospiraceae_unclassified(99);Lachnospiraceae_unclassified(99);Lachnospiraceae_unclassified(99);
Otu000126	LO	2.90286	0.0298272	Firmicutes(100);Clostridia(100);Clostridiales(100);Lachnospiraceae(100);Lachnospiraceae_unclassified(100);Lachnospiraceae_unclassified(100);Lachnospiraceae_unclassified(100);Lachnospiraceae_unclassified(100);
Otu000131	LO	2.89846	0.00196067	Firmicutes(100);Clostridia(100);Clostridiales(100);Lachnospiraceae(100);Incertae_Sedis(99);Incertae_Sedis_unclassified(99);Incertae_Sedis_unclassified(99);Incertae_Sedis_unclassified(99);
Otu000057	LO	2.88749	0.0324876	Firmicutes(100);Clostridia(100);Clostridiales(100);Lachnospiraceae(100);Lachnospiraceae_unclassified(100);Lachnospiraceae_unclassified(100);Lachnospiraceae_unclassified(100);Lachnospiraceae_unclassified(100);
Otu000093	LO	2.87354	0.00196067	Firmicutes(100);Clostridia(100);Clostridiales(100);Lachnospiraceae(100);Lachnospiraceae_unclassified(100);Lachnospiraceae_unclassified(100);Lachnospiraceae_unclassified(100);Lachnospiraceae_unclassified(100);
Otu000165	LO	2.8628	0.00243757	Firmicutes(100);Clostridia(100);Clostridiales(100);Lachnospiraceae(100);Lachnospiraceae_unclassified(100);Lachnospiraceae_unclassified(100);Lachnospiraceae_unclassified(100);Lachnospiraceae_unclassified(100);
Otu000101	LO	2.84782	0.0453321	Firmicutes(100);Clostridia(100);Clostridiales(100);Lachnospiraceae(100);Lachnospiraceae_unclassified(100);Lachnospiraceae_unclassified(100);Lachnospiraceae_unclassified(100);Lachnospiraceae_unclassified(100);
Otu000050	LO	2.82922	0.0401347	Firmicutes(100);Clostridia(100);Clostridiales(100);Lachnospiraceae(100);Lachnospiraceae_unclassified(100);Lachnospiraceae_unclassified(100);Lachnospiraceae_unclassified(100);Lachnospiraceae_unclassified(100);
Otu000102	LO	2.82845	0.00985588	Firmicutes(100);Clostridia(100);Clostridiales(100);Lachnospiraceae(100);Lachnospiraceae_unclassified(100);Lachnospiraceae_unclassified(100);Lachnospiraceae_unclassified(100);Lachnospiraceae_unclassified(100);
Otu000150	LO	2.81461	0.00302171	Firmicutes(100);Clostridia(100);Clostridiales(100);Lachnospiraceae(100);Lachnospiraceae_unclassified(100);Lachnospiraceae_unclassified(100);Lachnospiraceae_unclassified(100);Lachnospiraceae_unclassified(100);
Otu000084	LO	2.80435	0.00509051	Firmicutes(100);Clostridia(100);Clostridiales(100);Ruminococcaceae(100);Incertae_Sedis(99);Incertae_Sedis_unclassified(99);Incertae_Sedis_unclassified(99);Incertae_Sedis_unclassified(99);
Otu000154	LO	2.79634	0.00315657	Firmicutes(100);Clostridia(100);Clostridiales(100);Lachnospiraceae(96);Lachnospiraceae_unclassified(96);Lachnospiraceae_unclassified(96);Lachnospiraceae_unclassified(96);Lachnospiraceae_unclassified(96);
Otu000120	LO	2.79449	0.00118026	Firmicutes(100);Clostridia(100);Clostridiales(100);Lachnospiraceae(100);Lachnospiraceae_unclassified(100);Lachnospiraceae_unclassified(100);Lachnospiraceae_unclassified(100);Lachnospiraceae_unclassified(100);
Otu000106	LO	2.79203	0.00966944	Firmicutes(100);Clostridia(100);Clostridiales(100);Lachnospiraceae(100);Lachnospiraceae_unclassified(100);Lachnospiraceae_unclassified(100);Lachnospiraceae_unclassified(100);Lachnospiraceae_unclassified(100);
Otu000117	LO	2.7714	0.00118026	Firmicutes(100);Clostridia(100);Clostridiales(100);Lachnospiraceae(100);Lachnospiraceae_unclassified(100);Lachnospiraceae_unclassified(100);Lachnospiraceae_unclassified(100);Lachnospiraceae_unclassified(100);
Otu000155	LO	2.75459	0.00318225	Firmicutes(100);Clostridia(100);Clostridiales(100);Clostridiales_unclassified(69);Clostridiales_unclassified(69);Clostridiales_unclassified(69);Clostridiales_unclassified(69);Clostridiales_unclassified(69);
Otu000103	LO	2.75169	0.046566	Firmicutes(100);Clostridia(100);Clostridiales(100);Ruminococcaceae(100);Ruminococcaceae_unclassified(100);Ruminococcaceae_unclassified(100);Ruminococcaceae_unclassified(100);Ruminococcaceae_unclassified(100);
Otu000184	LO	2.72155	0.0182254	Firmicutes(100);Clostridia(100);Clostridiales(100);Lachnospiraceae(100);Lachnospiraceae_unclassified(100);Lachnospiraceae_unclassified(100);Lachnospiraceae_unclassified(100);Lachnospiraceae_unclassified(100);
Otu000107	LO	2.71692	0.018323	Firmicutes(100);Clostridia(100);Clostridiales(100);Lachnospiraceae(100);Lachnospiraceae_unclassified(98);Lachnospiraceae_unclassified(98);Lachnospiraceae_unclassified(98);Lachnospiraceae_unclassified(98);
Otu000110	LO	2.67456	0.00117647	Firmicutes(100);Clostridia(100);Clostridiales(100);Lachnospiraceae(100);Lachnospiraceae_unclassified(100);Lachnospiraceae_unclassified(100);Lachnospiraceae_unclassified(100);Lachnospiraceae_unclassified(100);
Otu000197	LO	2.67088	0.0370439	Firmicutes(100);Clostridia(100);Clostridiales(100);Lachnospiraceae(100);Lachnospiraceae_unclassified(100);Lachnospiraceae_unclassified(100);Lachnospiraceae_unclassified(100);Lachnospiraceae_unclassified(100);
Otu000156	LO	2.66152	0.0182254	Firmicutes(100);Clostridia(100);Clostridiales(100);Lachnospiraceae(100);Lachnospiraceae_unclassified(100);Lachnospiraceae_unclassified(100);Lachnospiraceae_unclassified(100);Lachnospiraceae_unclassified(100);
Otu000108	LO	2.64081	0.00987671	Firmicutes(100);Clostridia(100);Clostridiales(100);Lachnospiraceae(100);Incertae_Sedis(100);Incertae_Sedis_unclassified(100);Incertae_Sedis_unclassified(100);Incertae_Sedis_unclassified(100);
Otu000133	LO	2.61931	0.046566	Firmicutes(100);Clostridia(100);Clostridiales(100);Clostridiales_unclassified(93);Clostridiales_unclassified(93);Clostridiales_unclassified(93);Clostridiales_unclassified(93);Clostridiales_unclassified(93);
Otu000099	LO	2.60378	0.0390199	Firmicutes(100);Clostridia(100);Clostridiales(100);Lachnospiraceae(100);Lachnospiraceae_unclassified(100);Lachnospiraceae_unclassified(100);Lachnospiraceae_unclassified(100);Lachnospiraceae_unclassified(100);
Otu000139	LO	2.58199	0.012197	Firmicutes(100);Clostridia(100);Clostridiales(100);Ruminococcaceae(100);Incertae_Sedis(100);Incertae_Sedis_unclassified(100);Incertae_Sedis_unclassified(100);Incertae_Sedis_unclassified(100);
Otu000192	LO	2.57364	0.00504074	Firmicutes(100);Clostridia(100);Clostridiales(100);Lachnospiraceae(100);Lachnospiraceae_unclassified(100);Lachnospiraceae_unclassified(100);Lachnospiraceae_unclassified(100);Lachnospiraceae_unclassified(100);
Otu000138	LO	2.57283	0.00735157	Firmicutes(100);Clostridia(100);Clostridiales(100);Lachnospiraceae(100);Lachnospiraceae_unclassified(100);Lachnospiraceae_unclassified(100);Lachnospiraceae_unclassified(100);Lachnospiraceae_unclassified(100);
Otu000230	LO	2.56979	0.00778189	Firmicutes(100);Clostridia(100);Clostridiales(100);Lachnospiraceae(100);Lachnospiraceae_unclassified(100);Lachnospiraceae_unclassified(100);Lachnospiraceae_unclassified(100);Lachnospiraceae_unclassified(100);
Otu000177	LO	2.56057	0.000511526	Firmicutes(100);Clostridia(100);Clostridiales(100);Lachnospiraceae(100);Lachnospiraceae_unclassified(98);Lachnospiraceae_unclassified(98);Lachnospiraceae_unclassified(98);Lachnospiraceae_unclassified(98);
Otu000239	LO	2.55852	0.000686653	Firmicutes(100);Clostridia(100);Clostridiales(100);Lachnospiraceae(95);Lachnospiraceae_unclassified(95);Lachnospiraceae_unclassified(95);Lachnospiraceae_unclassified(95);Lachnospiraceae_unclassified(95);
Otu000253	LO	2.534	0.0093358	Firmicutes(100);Clostridia(100);Clostridiales(100);Lachnospiraceae(100);Lachnospiraceae_unclassified(100);Lachnospiraceae_unclassified(100);Lachnospiraceae_unclassified(100);Lachnospiraceae_unclassified(100);
Otu000149	LO	2.52143	0.046566	Firmicutes(100);Clostridia(100);Clostridiales(100);Lachnospiraceae(100);Lachnospiraceae_unclassified(92);Lachnospiraceae_unclassified(92);Lachnospiraceae_unclassified(92);Lachnospiraceae_unclassified(92);
Otu000201	LO	2.51946	0.00733098	Firmicutes(100);Clostridia(100);Clostridiales(100);Lachnospiraceae(100);Incertae_Sedis(99);Incertae_Sedis_unclassified(99);Incertae_Sedis_unclassified(99);Incertae_Sedis_unclassified(99);
Otu000125	LO	2.50484	0.0465042	Firmicutes(100);Clostridia(100);Clostridiales(100);Ruminococcaceae(100);Incertae_Sedis(98);Incertae_Sedis_unclassified(98);Incertae_Sedis_unclassified(98);Incertae_Sedis_unclassified(98);
Otu000233	LO	2.46535	0.0165522	Firmicutes(100);Clostridia(100);Clostridiales(100);Clostridiales_unclassified(76);Clostridiales_unclassified(76);Clostridiales_unclassified(76);Clostridiales_unclassified(76);Clostridiales_unclassified(76);
Otu000213	LO	2.4596	0.0120996	Firmicutes(100);Clostridia(100);Clostridiales(100);Lachnospiraceae(100);Lachnospiraceae_unclassified(100);Lachnospiraceae_unclassified(100);Lachnospiraceae_unclassified(100);Lachnospiraceae_unclassified(100);
Otu000145	LO	2.45818	0.0268245	Firmicutes(100);Clostridia(100);Clostridiales(100);Ruminococcaceae(100);Acetanaerobacterium(100);Acetanaerobacterium_unclassified(100);Acetanaerobacterium_unclassified(100);Acetanaerobacterium_unclassified(100);
Otu000158	LO	2.45734	0.0389647	Firmicutes(100);Clostridia(100);Clostridiales(100);Lachnospiraceae(100);Lachnospiraceae_unclassified(92);Lachnospiraceae_unclassified(92);Lachnospiraceae_unclassified(92);Lachnospiraceae_unclassified(92);
Otu000166	LO	2.43512	0.000491126	Firmicutes(100);Clostridia(100);Clostridiales(100);Lachnospiraceae(99);Lachnospiraceae_unclassified(98);Lachnospiraceae_unclassified(98);Lachnospiraceae_unclassified(98);Lachnospiraceae_unclassified(98);
Otu000112	LO	2.4344	0.00636411	Firmicutes(100);Clostridia(100);Clostridiales(100);Lachnospiraceae(100);Lachnospiraceae_unclassified(100);Lachnospiraceae_unclassified(100);Lachnospiraceae_unclassified(100);Lachnospiraceae_unclassified(100);
Otu000372	LO	2.42508	0.00368542	Firmicutes(100);Clostridia(100);Clostridiales(100);Lachnospiraceae(100);Lachnospiraceae_unclassified(100);Lachnospiraceae_unclassified(100);Lachnospiraceae_unclassified(100);Lachnospiraceae_unclassified(100);
Otu000142	LO	2.41099	0.000875569	Firmicutes(100);Clostridia(100);Clostridiales(100);Lachnospiraceae(100);Lachnospiraceae_unclassified(100);Lachnospiraceae_unclassified(100);Lachnospiraceae_unclassified(100);Lachnospiraceae_unclassified(100);
Otu000164	LO	2.39884	0.0157285	Firmicutes(100);Clostridia(100);Clostridiales(100);Lachnospiraceae(100);Lachnospiraceae_unclassified(100);Lachnospiraceae_unclassified(100);Lachnospiraceae_unclassified(100);Lachnospiraceae_unclassified(100);
Otu000161	LO	2.38507	0.00151251	Firmicutes(100);Clostridia(100);Clostridiales(100);Lachnospiraceae(100);Incertae_Sedis(90);Incertae_Sedis_unclassified(90);Incertae_Sedis_unclassified(90);Incertae_Sedis_unclassified(90);
Otu000190	LO	2.38486	0.00129666	Firmicutes(100);Clostridia(100);Clostridiales(100);Lachnospiraceae(98);Lachnospiraceae_unclassified(95);Lachnospiraceae_unclassified(95);Lachnospiraceae_unclassified(95);Lachnospiraceae_unclassified(95);
Otu000148	LO	2.37543	0.0181917	Firmicutes(100);Clostridia(100);Clostridiales(100);Lachnospiraceae(100);Lachnospiraceae_unclassified(61);Lachnospiraceae_unclassified(61);Lachnospiraceae_unclassified(61);Lachnospiraceae_unclassified(61);
Otu000232	LO	2.37031	0.0079399	Firmicutes(100);Clostridia(100);Clostridiales(100);Lachnospiraceae(100);Lachnospiraceae_unclassified(100);Lachnospiraceae_unclassified(100);Lachnospiraceae_unclassified(100);Lachnospiraceae_unclassified(100);
Otu000257	LO	2.36662	0.0134325	Firmicutes(100);Clostridia(100);Clostridiales(100);Lachnospiraceae(100);Lachnospiraceae_unclassified(100);Lachnospiraceae_unclassified(100);Lachnospiraceae_unclassified(100);Lachnospiraceae_unclassified(100);
Otu000397	LO	2.36269	0.00348207	Firmicutes(100);Clostridia(100);Clostridiales(100);Lachnospiraceae(100);Lachnospiraceae_unclassified(100);Lachnospiraceae_unclassified(100);Lachnospiraceae_unclassified(100);Lachnospiraceae_unclassified(100);
Otu000226	LO	2.35743	0.00504074	Firmicutes(100);Clostridia(100);Clostridiales(100);Lachnospiraceae(100);Lachnospiraceae_unclassified(100);Lachnospiraceae_unclassified(100);Lachnospiraceae_unclassified(100);Lachnospiraceae_unclassified(100);
Otu000207	LO	2.34371	0.00985588	Firmicutes(100);Clostridia(100);Clostridiales(100);Lachnospiraceae(99);Lachnospiraceae_unclassified(99);Lachnospiraceae_unclassified(99);Lachnospiraceae_unclassified(99);Lachnospiraceae_unclassified(99);
Otu000180	LO	2.34039	0.00213082	Firmicutes(100);Clostridia(100);Clostridiales(100);Lachnospiraceae(100);Lachnospiraceae_unclassified(100);Lachnospiraceae_unclassified(100);Lachnospiraceae_unclassified(100);Lachnospiraceae_unclassified(100);
Otu000135	LO	2.33829	0.026997	Firmicutes(100);Bacilli(100);Lactobacillales(100);Lactobacillaceae(86);Lactobacillaceae_unclassified(83);Lactobacillaceae_unclassified(83);Lactobacillaceae_unclassified(83);Lactobacillaceae_unclassified(83);
Otu000363	LO	2.33058	0.0379189	Firmicutes(100);Clostridia(100);Clostridiales(100);Lachnospiraceae(100);Lachnospiraceae_unclassified(100);Lachnospiraceae_unclassified(100);Lachnospiraceae_unclassified(100);Lachnospiraceae_unclassified(100);
Otu000266	LO	2.31889	0.00247947	Firmicutes(100);Clostridia(100);Clostridiales(100);Lachnospiraceae(100);Lachnospiraceae_unclassified(100);Lachnospiraceae_unclassified(100);Lachnospiraceae_unclassified(100);Lachnospiraceae_unclassified(100);
Otu000490	LO	2.3164	0.0223947	Firmicutes(100);Clostridia(100);Clostridiales(100);Lachnospiraceae(95);Lachnospiraceae_unclassified(95);Lachnospiraceae_unclassified(95);Lachnospiraceae_unclassified(95);Lachnospiraceae_unclassified(95);
Otu000254	LO	2.31223	0.00916076	Firmicutes(100);Clostridia(100);Clostridiales(100);Lachnospiraceae(100);Lachnospiraceae_unclassified(53);Lachnospiraceae_unclassified(53);Lachnospiraceae_unclassified(53);Lachnospiraceae_unclassified(53);
Otu000265	LO	2.30053	0.00760824	Firmicutes(100);Clostridia(100);Clostridiales(100);Lachnospiraceae(100);Lachnospiraceae_unclassified(100);Lachnospiraceae_unclassified(100);Lachnospiraceae_unclassified(100);Lachnospiraceae_unclassified(100);
Otu000341	LO	2.29809	0.0093358	Firmicutes(100);Erysipelotrichi(100);Erysipelotrichales(100);Erysipelotrichaceae(100);Erysipelotrichaceae_unclassified(100);Erysipelotrichaceae_unclassified(100);Erysipelotrichaceae_unclassified(100);Erysipelotrichaceae_unclassified(100);
Otu000494	LO	2.29675	0.00916669	Firmicutes(100);Clostridia(100);Clostridiales(100);Lachnospiraceae(100);Lachnospiraceae_unclassified(100);Lachnospiraceae_unclassified(100);Lachnospiraceae_unclassified(100);Lachnospiraceae_unclassified(100);
Otu000123	LO	2.29212	0.00987671	Firmicutes(100);Clostridia(100);Clostridiales(100);Ruminococcaceae(100);Oscillibacter(100);Oscillibacter_unclassified(100);Oscillibacter_unclassified(100);Oscillibacter_unclassified(100);
Otu000162	LO	2.27021	0.046566	Firmicutes(100);Bacilli(100);Lactobacillales(100);Lactobacillales_unclassified(97);Lactobacillales_unclassified(97);Lactobacillales_unclassified(97);Lactobacillales_unclassified(97);Lactobacillales_unclassified(97);
Otu000152	LO	2.2701	0.0390199	Firmicutes(100);Clostridia(100);Clostridiales(100);Lachnospiraceae(100);Lachnospiraceae_unclassified(94);Lachnospiraceae_unclassified(94);Lachnospiraceae_unclassified(94);Lachnospiraceae_unclassified(94);
Otu000144	LO	2.26778	0.00568883	Firmicutes(100);Clostridia(100);Clostridiales(100);Lachnospiraceae(100);Incertae_Sedis(100);Incertae_Sedis_unclassified(100);Incertae_Sedis_unclassified(100);Incertae_Sedis_unclassified(100);
Otu000205	LO	2.26771	0.00214807	Firmicutes(100);Clostridia(100);Clostridiales(100);Ruminococcaceae(100);Incertae_Sedis(100);Incertae_Sedis_unclassified(100);Incertae_Sedis_unclassified(100);Incertae_Sedis_unclassified(100);
Otu000160	LO	2.26624	0.00966944	Firmicutes(100);Clostridia(100);Clostridiales(100);Ruminococcaceae(100);Ruminococcaceae_unclassified(100);Ruminococcaceae_unclassified(100);Ruminococcaceae_unclassified(100);Ruminococcaceae_unclassified(100);
Otu000571	LO	2.25809	0.0093358	Firmicutes(100);Clostridia(100);Clostridiales(100);Lachnospiraceae(100);Incertae_Sedis(100);Incertae_Sedis_unclassified(100);Incertae_Sedis_unclassified(100);Incertae_Sedis_unclassified(100);
Otu000309	LO	2.24597	0.00151251	Firmicutes(100);Clostridia(100);Clostridiales(100);Lachnospiraceae(100);Lachnospiraceae_unclassified(100);Lachnospiraceae_unclassified(100);Lachnospiraceae_unclassified(100);Lachnospiraceae_unclassified(100);
Otu000278	LO	2.24385	0.011954	Firmicutes(100);Clostridia(100);Clostridiales(100);Lachnospiraceae(100);Lachnospiraceae_unclassified(100);Lachnospiraceae_unclassified(100);Lachnospiraceae_unclassified(100);Lachnospiraceae_unclassified(100);
Otu000298	LO	2.23516	0.0219259	Firmicutes(100);Clostridia(100);Clostridiales(100);Lachnospiraceae(100);Lachnospiraceae_unclassified(53);Lachnospiraceae_unclassified(53);Lachnospiraceae_unclassified(53);Lachnospiraceae_unclassified(53);
Otu000146	LO	2.23478	0.0325366	Firmicutes(100);Clostridia(100);Clostridiales(100);Lachnospiraceae(100);uncultured(100);uncultured_unclassified(100);uncultured_unclassified(100);uncultured_unclassified(100);
Otu000270	LO	2.23434	0.0126175	Firmicutes(100);Clostridia(100);Clostridiales(100);Ruminococcaceae(100);Incertae_Sedis(100);Incertae_Sedis_unclassified(100);Incertae_Sedis_unclassified(100);Incertae_Sedis_unclassified(100);
Otu000339	LO	2.21536	0.0246159	Firmicutes(100);Clostridia(100);Clostridiales(100);Lachnospiraceae(98);Lachnospiraceae_unclassified(98);Lachnospiraceae_unclassified(98);Lachnospiraceae_unclassified(98);Lachnospiraceae_unclassified(98);
Otu000463	LO	2.21186	0.00699997	Firmicutes(100);Clostridia(100);Clostridiales(100);Lachnospiraceae(98);Lachnospiraceae_unclassified(98);Lachnospiraceae_unclassified(98);Lachnospiraceae_unclassified(98);Lachnospiraceae_unclassified(98);
Otu000259	LO	2.20808	0.0108658	Firmicutes(100);Clostridia(100);Clostridiales(100);Lachnospiraceae(93);Lachnospiraceae_unclassified(89);Lachnospiraceae_unclassified(89);Lachnospiraceae_unclassified(89);Lachnospiraceae_unclassified(89);
Otu000418	LO	2.20545	0.00943488	Firmicutes(100);Clostridia(100);Clostridiales(100);Lachnospiraceae(100);Lachnospiraceae_unclassified(100);Lachnospiraceae_unclassified(100);Lachnospiraceae_unclassified(100);Lachnospiraceae_unclassified(100);
Otu000356	LO	2.20127	0.0255571	Firmicutes(100);Clostridia(100);Clostridiales(100);Lachnospiraceae(100);Incertae_Sedis(100);Incertae_Sedis_unclassified(100);Incertae_Sedis_unclassified(100);Incertae_Sedis_unclassified(100);
Otu000549	LO	2.20041	0.00155363	Firmicutes(100);Clostridia(100);Clostridiales(100);Lachnospiraceae(100);Lachnospiraceae_unclassified(100);Lachnospiraceae_unclassified(100);Lachnospiraceae_unclassified(100);Lachnospiraceae_unclassified(100);
Otu000326	LO	2.19634	0.0013008	Firmicutes(100);Clostridia(100);Clostridiales(100);Lachnospiraceae(100);Lachnospiraceae_unclassified(100);Lachnospiraceae_unclassified(100);Lachnospiraceae_unclassified(100);Lachnospiraceae_unclassified(100);
Otu000457	LO	2.19171	0.0359579	Firmicutes(100);Clostridia(100);Clostridiales(100);Lachnospiraceae(99);Lachnospiraceae_unclassified(93);Lachnospiraceae_unclassified(93);Lachnospiraceae_unclassified(93);Lachnospiraceae_unclassified(93);
Otu000441	LO	2.18538	0.0291988	Firmicutes(100);Clostridia(100);Clostridiales(100);Lachnospiraceae(100);Incertae_Sedis(81);Incertae_Sedis_unclassified(81);Incertae_Sedis_unclassified(81);Incertae_Sedis_unclassified(81);
Otu000416	LO	2.18393	0.000746006	Firmicutes(100);Clostridia(100);Clostridiales(100);Lachnospiraceae(100);Lachnospiraceae_unclassified(98);Lachnospiraceae_unclassified(98);Lachnospiraceae_unclassified(98);Lachnospiraceae_unclassified(98);
Otu000389	LO	2.17201	0.0359579	Firmicutes(100);Clostridia(100);Clostridiales(100);Lachnospiraceae(100);Lachnospiraceae_unclassified(100);Lachnospiraceae_unclassified(100);Lachnospiraceae_unclassified(100);Lachnospiraceae_unclassified(100);
Otu000336	LO	2.1719	0.0113566	Firmicutes(100);Clostridia(100);Clostridiales(100);Lachnospiraceae(100);Incertae_Sedis(100);Incertae_Sedis_unclassified(100);Incertae_Sedis_unclassified(100);Incertae_Sedis_unclassified(100);
Otu000553	LO	2.16896	0.000921513	Firmicutes(100);Clostridia(100);Clostridiales(100);Lachnospiraceae(98);Lachnospiraceae_unclassified(98);Lachnospiraceae_unclassified(98);Lachnospiraceae_unclassified(98);Lachnospiraceae_unclassified(98);
Otu000244	LO	2.15182	0.0201869	Firmicutes(100);Clostridia(100);Clostridiales(100);Clostridiales_unclassified(90);Clostridiales_unclassified(90);Clostridiales_unclassified(90);Clostridiales_unclassified(90);Clostridiales_unclassified(90);
Otu000175	LO	2.15156	0.00735157	Firmicutes(100);Clostridia(100);Clostridiales(100);Lachnospiraceae(100);Lachnospiraceae_unclassified(100);Lachnospiraceae_unclassified(100);Lachnospiraceae_unclassified(100);Lachnospiraceae_unclassified(100);
Otu000289	LO	2.15103	0.00290404	Firmicutes(100);Clostridia(100);Clostridiales(100);Lachnospiraceae(100);Lachnospiraceae_unclassified(100);Lachnospiraceae_unclassified(100);Lachnospiraceae_unclassified(100);Lachnospiraceae_unclassified(100);
Otu000210	LO	2.14797	0.00532213	Firmicutes(100);Clostridia(100);Clostridiales(100);Lachnospiraceae(100);Lachnospiraceae_unclassified(95);Lachnospiraceae_unclassified(95);Lachnospiraceae_unclassified(95);Lachnospiraceae_unclassified(95);
Otu000622	LO	2.13434	0.0334452	Firmicutes(100);Clostridia(100);Clostridiales(100);Clostridiales_unclassified(100);Clostridiales_unclassified(100);Clostridiales_unclassified(100);Clostridiales_unclassified(100);Clostridiales_unclassified(100);
Otu000467	LO	2.13144	0.0181893	Firmicutes(100);Clostridia(100);Clostridiales(100);Lachnospiraceae(100);Lachnospiraceae_unclassified(100);Lachnospiraceae_unclassified(100);Lachnospiraceae_unclassified(100);Lachnospiraceae_unclassified(100);
Otu000616	LO	2.11448	0.0108658	Firmicutes(100);Clostridia(100);Clostridiales(100);Lachnospiraceae(100);Lachnospiraceae_unclassified(100);Lachnospiraceae_unclassified(100);Lachnospiraceae_unclassified(100);Lachnospiraceae_unclassified(100);
Otu000468	LO	2.11323	0.0255571	Firmicutes(100);Clostridia(100);Clostridiales(100);Lachnospiraceae(100);Lachnospiraceae_unclassified(95);Lachnospiraceae_unclassified(95);Lachnospiraceae_unclassified(95);Lachnospiraceae_unclassified(95);
Otu000294	LO	2.11184	0.00731358	Firmicutes(100);Clostridia(100);Clostridiales(100);Lachnospiraceae(100);Lachnospiraceae_unclassified(100);Lachnospiraceae_unclassified(100);Lachnospiraceae_unclassified(100);Lachnospiraceae_unclassified(100);
Otu000229	LO	2.11175	0.0219259	Firmicutes(100);Clostridia(100);Clostridiales(100);Ruminococcaceae(100);Incertae_Sedis(100);Incertae_Sedis_unclassified(100);Incertae_Sedis_unclassified(100);Incertae_Sedis_unclassified(100);
Otu000387	LO	2.11099	0.0148734	Firmicutes(100);Clostridia(100);Clostridiales(100);Lachnospiraceae(100);Lachnospiraceae_unclassified(100);Lachnospiraceae_unclassified(100);Lachnospiraceae_unclassified(100);Lachnospiraceae_unclassified(100);
Otu000393	LO	2.10901	0.0113566	Firmicutes(100);Clostridia(100);Clostridiales(100);Lachnospiraceae(100);Lachnospiraceae_unclassified(100);Lachnospiraceae_unclassified(100);Lachnospiraceae_unclassified(100);Lachnospiraceae_unclassified(100);
Otu000461	LO	2.10489	0.00788705	Firmicutes(100);Clostridia(100);Clostridiales(100);Clostridiales_unclassified(99);Clostridiales_unclassified(99);Clostridiales_unclassified(99);Clostridiales_unclassified(99);Clostridiales_unclassified(99);
Otu000658	LO	2.10441	0.00916669	Firmicutes(100);Clostridia(100);Clostridiales(100);Lachnospiraceae(99);Lachnospiraceae_unclassified(99);Lachnospiraceae_unclassified(99);Lachnospiraceae_unclassified(99);Lachnospiraceae_unclassified(99);
Otu000345	LO	2.10386	0.0027233	Firmicutes(100);Firmicutes_unclassified(100);Firmicutes_unclassified(100);Firmicutes_unclassified(100);Firmicutes_unclassified(100);Firmicutes_unclassified(100);Firmicutes_unclassified(100);Firmicutes_unclassified(100);
Otu000344	LO	2.08032	0.00256489	Firmicutes(100);Clostridia(100);Clostridiales(100);Ruminococcaceae(100);Ruminococcaceae_unclassified(100);Ruminococcaceae_unclassified(100);Ruminococcaceae_unclassified(100);Ruminococcaceae_unclassified(100);
Otu000488	LO	2.07622	0.0255	Firmicutes(100);Clostridia(100);Clostridiales(100);Lachnospiraceae(100);Lachnospiraceae_unclassified(100);Lachnospiraceae_unclassified(100);Lachnospiraceae_unclassified(100);Lachnospiraceae_unclassified(100);
Otu000371	LO	2.0732	0.00556695	Firmicutes(100);Clostridia(100);Clostridiales(100);Lachnospiraceae(100);Lachnospiraceae_unclassified(100);Lachnospiraceae_unclassified(100);Lachnospiraceae_unclassified(100);Lachnospiraceae_unclassified(100);
Otu000316	LO	2.07317	0.029153	Firmicutes(100);Clostridia(100);Clostridiales(100);Ruminococcaceae(86);Ruminococcaceae_unclassified(67);Ruminococcaceae_unclassified(67);Ruminococcaceae_unclassified(67);Ruminococcaceae_unclassified(67);
Otu000264	LO	2.07276	0.012592	Firmicutes(100);Clostridia(100);Clostridiales(100);Ruminococcaceae(100);Ruminococcaceae_unclassified(100);Ruminococcaceae_unclassified(100);Ruminococcaceae_unclassified(100);Ruminococcaceae_unclassified(100);
Otu000584	LO	2.0558	0.0401347	Firmicutes(100);Clostridia(100);Clostridiales(100);Clostridiales_unclassified(100);Clostridiales_unclassified(100);Clostridiales_unclassified(100);Clostridiales_unclassified(100);Clostridiales_unclassified(100);
Otu000251	LO	2.05487	0.0132373	Firmicutes(100);Clostridia(100);Clostridiales(100);Lachnospiraceae(100);Lachnospiraceae_unclassified(100);Lachnospiraceae_unclassified(100);Lachnospiraceae_unclassified(100);Lachnospiraceae_unclassified(100);
Otu000654	LO	2.05106	0.0156934	Firmicutes(100);Clostridia(100);Clostridiales(100);Lachnospiraceae(100);Lachnospiraceae_unclassified(100);Lachnospiraceae_unclassified(100);Lachnospiraceae_unclassified(100);Lachnospiraceae_unclassified(100);
Otu000469	LO	2.043	0.00557453	Firmicutes(100);Clostridia(100);Clostridiales(100);Lachnospiraceae(100);Lachnospiraceae_unclassified(100);Lachnospiraceae_unclassified(100);Lachnospiraceae_unclassified(100);Lachnospiraceae_unclassified(100);
Otu000843	LO	2.04178	0.0157285	Firmicutes(100);Clostridia(100);Clostridiales(100);Lachnospiraceae(100);Lachnospiraceae_unclassified(100);Lachnospiraceae_unclassified(100);Lachnospiraceae_unclassified(100);Lachnospiraceae_unclassified(100);
Otu000537	LO	2.03728	0.0359579	Firmicutes(100);Clostridia(100);Clostridiales(100);Lachnospiraceae(100);Lachnospiraceae_unclassified(100);Lachnospiraceae_unclassified(100);Lachnospiraceae_unclassified(100);Lachnospiraceae_unclassified(100);
Otu000598	LO	2.03691	0.0182254	Firmicutes(100);Clostridia(100);Clostridiales(100);Lachnospiraceae(100);Lachnospiraceae_unclassified(99);Lachnospiraceae_unclassified(99);Lachnospiraceae_unclassified(99);Lachnospiraceae_unclassified(99);
Otu000348	LO	2.03565	0.0147039	Firmicutes(100);Clostridia(100);Clostridiales(100);Lachnospiraceae(100);Lachnospiraceae_unclassified(100);Lachnospiraceae_unclassified(100);Lachnospiraceae_unclassified(100);Lachnospiraceae_unclassified(100);
Otu000296	LO	2.03166	0.0079399	Firmicutes(100);Clostridia(100);Clostridiales(100);Ruminococcaceae(100);Ruminococcaceae_unclassified(100);Ruminococcaceae_unclassified(100);Ruminococcaceae_unclassified(100);Ruminococcaceae_unclassified(100);
Otu000984	LO	2.02968	0.0223947	Firmicutes(100);Clostridia(100);Clostridiales(100);Lachnospiraceae(100);Lachnospiraceae_unclassified(100);Lachnospiraceae_unclassified(100);Lachnospiraceae_unclassified(100);Lachnospiraceae_unclassified(100);
Otu000311	LO	2.02275	0.0401347	Firmicutes(100);Clostridia(100);Clostridiales(100);Lachnospiraceae(100);Lachnospiraceae_unclassified(100);Lachnospiraceae_unclassified(100);Lachnospiraceae_unclassified(100);Lachnospiraceae_unclassified(100);
Otu000623	LO	2.01972	0.0157285	Firmicutes(100);Clostridia(100);Clostridiales(100);Lachnospiraceae(100);Lachnospiraceae_unclassified(100);Lachnospiraceae_unclassified(100);Lachnospiraceae_unclassified(100);Lachnospiraceae_unclassified(100);
Otu000491	LO	2.0163	0.0315608	Firmicutes(100);Clostridia(100);Clostridiales(100);Lachnospiraceae(100);Lachnospiraceae_unclassified(100);Lachnospiraceae_unclassified(100);Lachnospiraceae_unclassified(100);Lachnospiraceae_unclassified(100);
Otu000901	LO	2.01322	0.0145556	Firmicutes(100);Clostridia(100);Clostridiales(100);Lachnospiraceae(100);Lachnospiraceae_unclassified(100);Lachnospiraceae_unclassified(100);Lachnospiraceae_unclassified(100);Lachnospiraceae_unclassified(100);
Otu000641	LO	2.01256	0.00872445	Firmicutes(100);Clostridia(100);Clostridiales(100);Ruminococcaceae(67);Ruminococcaceae_unclassified(67);Ruminococcaceae_unclassified(67);Ruminococcaceae_unclassified(67);Ruminococcaceae_unclassified(67);
Otu000314	LO	2.01211	0.016278	Firmicutes(100);Clostridia(100);Clostridiales(100);Lachnospiraceae(100);Lachnospiraceae_unclassified(100);Lachnospiraceae_unclassified(100);Lachnospiraceae_unclassified(100);Lachnospiraceae_unclassified(100);
Otu000436	LO	2.0071	0.0155265	Firmicutes(100);Clostridia(100);Clostridiales(100);Lachnospiraceae(100);Lachnospiraceae_unclassified(100);Lachnospiraceae_unclassified(100);Lachnospiraceae_unclassified(100);Lachnospiraceae_unclassified(100);
Otu000442	LO	2.00638	0.0334452	Firmicutes(100);Clostridia(100);Clostridiales(100);Lachnospiraceae(100);Lachnospiraceae_unclassified(100);Lachnospiraceae_unclassified(100);Lachnospiraceae_unclassified(100);Lachnospiraceae_unclassified(100);
Otu000719	LO	2.00282	0.0093358	Firmicutes(100);Clostridia(100);Clostridiales(100);Clostridiales_unclassified(100);Clostridiales_unclassified(100);Clostridiales_unclassified(100);Clostridiales_unclassified(100);Clostridiales_unclassified(100);
