# Supplementary material for: Impact of predicted microbiota tryptophanase activity on Cryptosporidium parvum proliferation
Source: PLoS One. 2025 Jun 13;20(6):e0324042. doi: 10.1371/journal.pone.0324042 (PMC12165429; doi:10.1371/journal.pone.0324042)
Supplement: S2 Table — This classification was used in the RDA described in the text. (XLSX) [file pone.0324042.s002.xlsx]

## Sheet: S2 Table
S1 Table. Classification of mice accoring to severity of cryptosporidiosis.
mouse	severity of infection
g1m1	LOW
g1m2	LOW
g1m3	LOW
g2m1	HIGH
g2m2	LOW
g2m3	LOW
g3m1	HIGH
g3m2	HIGH
g3m3	LOW
g4m1	HIGH
g4m2	LOW
g4m3	LOW
