# Supplementary material for: Impact of predicted microbiota tryptophanase activity on Cryptosporidium parvum proliferation
Source: PLoS One. 2025 Jun 13;20(6):e0324042. doi: 10.1371/journal.pone.0324042 (PMC12165429; doi:10.1371/journal.pone.0324042)
Supplement: S1 File — Used to draw all graphs and supplemental numerical figures. (XLSX) [file pone.0324042.s006.xlsx]

## Sheet: Fig1A
dayPI	g1m1	g1m2	g1m3	g2m1	g2m2	g2m3	g3m1	g3m2	g3m3	g4m1	g4m2	g4m3
4	0.184656	0.0200955	0.00160635	0.0844023	0.118955	0.180546	1.07473	2.90649	0.158038	2.38652	0.023913	0.156626		g1m1	@rgb(124,241,118)
6	3.4641	3.4641	3.4641	3.4641	3.4641	0	3.4641	3.4641	3.4641	3.4641	3.4641	3.4641		g1m2	@rgb(124,241,118)
8	1.6088	0	0	1.6088	0	0	3.2176	1.6088	1.6088	1.6088	1.6088	1.6088		g1m3	@rgb(124,241,118)
10	0.00397162	0.0331337	0.00526176	0.178484	0.0178763	0.0168936	2.08051	2.95701	0.0490255	1.23433	0.0138756	0.0117495		g2m1	@rgb(0,128,0)
12	1.73205	1.73205	0	1.73205	1.73205	0	3.4641	1.73205	0	1.73205	1.73205	1.73205		g2m2	@rgb(0,128,0)
14	1.1107	1.1107	0	3.33209	1.1107	1.1107	2.22139	3.33209	1.1107	2.22139	1.1107	1.1107		g2m3	@rgb(0,128,0)
16	0.00438477	0.136257	0.00119602	0.729725	0.00745644	0.0125304	2.38269		1.58394	2.48423	0.00268621	0.00314352		g3m1	@rgb(192,192,192)
19	1.14434	1.14434	0	2.28869	1.14434	1.14434	2.28869		1.14434	3.43303	1.14434	0		g3m2	@rgb(192,192,192)
20	0.0107352	0.357509	0.0117547	3.22286	0.0135825	0.0958801	1.4025		0.00724178	0.905285	0.00632591	0.00123517		g3m3	@rgb(192,192,192)
21	1.05946	1.05946	1.05946	2.11891	0	1.05946	2.11891		0	3.17837	1.05946	0		g4m1	@rgb(0,0,0)
														g4m2	@rgb(0,0,0)
														g4m3	@rgb(0,0,0)

## Sheet: Fig1B
dayPI	g1m1	g1m2	g1m3	g2m1	g2m2	g2m3
0	1	6	5832	5490	1944	13000		g1m1	@rgb(192,192,192)
1	3300	0.15	594	3100	132	11400		g1m2	@rgb(128,255,128)
2	252	0.15	157	900	170	5900		g1m3	@rgb(31,203,61)
6	36	0.15	0.1	519	5	846		g2m1	@rgb(0,128,0)
7	130	0.15	0.1	1200	26	1500		g2m2	@rgb(0,64,0)
8	72	0.15	0.1	7500	6	3500		g2m3	@rgb(0,0,0)
9	43	0.15	0.1	17000	18	2300
10	2	0.15	0.1	92800	0.07	4800
11	0.2	0.15	0.1	81000	12	52
12	6	0.15	0.1	226800	12	156
13	137	0.15	0.1	502000	0.07	131
14	115	0.15	0.1	34000	0.07	182
15	69	0.15	0.1	85000	11	86
16	51	0.15	0.1	17000	236	272
17	0.2	0.15	0.1	1368	182	504
18	0.2	0.15	0.1	2502	0.07	1854
19	0.2	0.15	0.1	2016	37	400
20	0.2	0.15	0.1	20600	0.07	431

## Sheet: Fig2
mouse	COWP	log(CFU+0.1)		fill color
g1m1	7.05181	1.55751		@rgb(158,248,165)
g1m2	6.08855	-1		@rgb(158,248,165)
g1m3	4.99129	-1		@rgb(158,248,165)
g2m1	6.7118	2.71525		@rgb(0,128,0)
g2m2	6.86083	0.70757		@rgb(0,128,0)
g2m3	7.04204	2.92742		@rgb(0,128,0)
g1m1	5.58528	0.322219		@rgb(158,248,165)
g1m2	6.50658	-1		@rgb(158,248,165)
g1m3	5.70744	-1		@rgb(158,248,165)
g2m1	7.23791	4.96755		@rgb(0,128,0)
g2m2	6.23859	-1		@rgb(0,128,0)
g2m3	6.21403	3.68125		@rgb(0,128,0)
g1m1	5.90983	1.70842		@rgb(158,248,165)
g1m2	7.40224	-1		@rgb(158,248,165)
g1m3	5.34562	-1		@rgb(158,248,165)
g2m1	8.13104	4.23045		@rgb(0,128,0)
g2m2	6.14041	2.3731		@rgb(0,128,0)
g2m3	6.36584	2.43473		@rgb(0,128,0)
g1m1	6.27505	-1		@rgb(158,248,165)
g1m2	7.79753	-1		@rgb(158,248,165)
g1m3	6.31446	-1		@rgb(158,248,165)
g2m1	8.75248	4.31387		@rgb(0,128,0)
g2m2	6.37722	-1		@rgb(0,128,0)
g2m3	7.22597	2.63458		@rgb(0,128,0)

## Sheet: Fig3
sample	log(tryptophanase)	log(COWP)
exp52_g1m1_010624_CTGCGTAG_ATCGTACG	1.38021	5.58528
exp52_g1m1_070624_TATAGCGA_ATCGTACG	1.68124	5.90983
exp52_g1m1_120624_TAGTCTCC_GTCAGATA	1.88081	6.27505
exp52_g1m1_170524_GACATAGT_ATCGTACG	1.82607
exp52_g1m1_190524_ACTACGAC_ATCGTACG	1.44716
exp52_g1m1_200524_ACTCACTG_ATCGTACG	2.09342
exp52_g1m1_260524_GTCTATGA_ATCGTACG	1.20412	7.05181
exp52_g1m2_010624_CGAGCGAC_GTCAGATA	1.32222	6.50658
exp52_g1m2_070624_TGAGTACG_GTCAGATA	1.11394	7.40224
exp52_g1m2_120624_ACTACGAC_GATCGTGT	1.77085	7.79753
exp52_g1m2_170524_CGAGCGAC_ATCGTACG	1.74819
exp52_g1m2_190524_CGAGAGTT_ATCGTACG	2.04922
exp52_g1m2_200524_GACATAGT_GTCAGATA	2.27184
exp52_g1m2_260524_GTCTGCTA_ATCGTACG	1.47712	6.08855
exp52_g1m3_010624_CGAGAGTT_GTCAGATA	1.74819	5.70744
exp52_g1m3_070624_GTCTGCTA_GTCAGATA	1.92428	5.34562
exp52_g1m3_120624_CGAGCGAC_GATCGTGT	1.17609	6.31446
exp52_g1m3_170524_ACGCTACT_ATCGTACG	1.57978
exp52_g1m3_190524_TAGTCTCC_ATCGTACG	1.77815
exp52_g1m3_200524_ACGCTACT_GTCAGATA	2.41497
exp52_g1m3_260524_TGAGTACG_ATCGTACG	1.9345	4.99129
exp52_g2m1_010624_GACATAGT_GATCGTGT	1.38614	7.23791
exp52_g2m1_070624_TAGTCTCC_GATCGTGT	2.75967	8.13104
exp52_g2m1_120624_TAGTCTCC_TCGACGAG	3.19728	8.75248
exp52_g2m1_170524_ACGCTACT_GATCGTGT	2.07555
exp52_g2m1_190524_ACTCACTG_GATCGTGT	0
exp52_g2m1_200524_TGAGTACG_GATCGTGT	2.33041
exp52_g2m1_260524_CTGCGTAG_GATCGTGT	1.53148	6.7118
exp52_g2m2_010624_TATAGCGA_GATCGTGT	1.63347	6.23859
exp52_g2m2_070624_ACTACGAC_TCGACGAG	1.85733	6.14041
exp52_g2m2_120624_CTGCGTAG_TCGACGAG	1.74819	6.37722
exp52_g2m2_170524_CGAGAGTT_GATCGTGT	2.1038
exp52_g2m2_190524_CGAGAGTT_TCGACGAG	2.09691
exp52_g2m2_200524_CGAGCGAC_TCGACGAG	2.39445
exp52_g2m2_260524_GTCTATGA_TCGACGAG	2.01703	6.86083
exp52_g2m3_010624_TGAGTACG_TCGACGAG	1.34889	6.21403
exp52_g2m3_070624_GACATAGT_TCGACGAG	1.53148	6.36584
exp52_g2m3_120624_TATAGCGA_TCGACGAG	1.66276	7.22597
exp52_g2m3_170524_GTCTATGA_GATCGTGT	2.03342
exp52_g2m3_190524_ACGCTACT_TCGACGAG	1.8451
exp52_g2m3_200524_ACTCACTG_TCGACGAG	2.14301
exp52_g2m3_260524_GTCTGCTA_GATCGTGT	1.64345	7.04204
exp52_g3m1_010624_ACGCTACT_GGATATCT	1.5682	8.30448
exp52_g3m1_070624_CGAGCGAC_GGATATCT	1.75587	8.64495
exp52_g3m1_120624_GACATAGT_CGTTACTA	1.76343	8.39115
exp52_g3m1_170524_CTGCGTAG_CGTTACTA	1.86332
exp52_g3m1_190524_GTCTGCTA_TCGACGAG	2.02938
exp52_g3m1_200524_TATAGCGA_GTCAGATA	2.34044
exp52_g3m1_260524_CGAGAGTT_CGTTACTA	1.61278	7.81675
exp52_g3m2_010624_TGAGTACG_CGTTACTA	1.6721	8.45716
exp52_g3m2_170524_ACGCTACT_CGTTACTA	1.47712
exp52_g3m2_190524_ACTCACTG_CGTTACTA	1.5563
exp52_g3m2_200524_ACTCACTG_GTCAGATA	1.65321
exp52_g3m2_260524_GTCTATGA_GTCAGATA	2.16137	8.24882
exp52_g3m3_010624_GTCTATGA_GGATATCT	1.91381	6.67673
exp52_g3m3_070624_CTGCGTAG_GGATATCT	1.69897	8.46762
exp52_g3m3_120624_GTCTATGA_CGTTACTA	1.89763	6.10409
exp52_g3m3_170524_TATAGCGA_CGTTACTA	1.68124
exp52_g3m3_190524_GTCTGCTA_CGTTACTA	1.14613
exp52_g3m3_200524_CTGCGTAG_GTCAGATA	2.38202
exp52_g3m3_260524_ACTACGAC_GTCAGATA	2.04532	6.98421
exp52_g4m1_010624_CGAGAGTT_AGAGTCAC	1.92942	8.07774
exp52_g4m1_070624_CGAGCGAC_AGAGTCAC	1.78533	8.66307
exp52_g4m1_120624_GTCTGCTA_AGAGTCAC	1.36173	8.20103
exp52_g4m1_120624rTATAGCGA_AGAGTCAC	1.07918	8.20103
exp52_g4m1_170524_GACATAGT_GGATATCT	2.15836
exp52_g4m1_190524_CGAGCGAC_CGTTACTA	2.14613
exp52_g4m1_200524_ACTCACTG_GGATATCT	2.19866
exp52_g4m1_260524_TATAGCGA_GGATATCT	1.87506	8.16321
exp52_g4m2_010624_GTCTGCTA_GGATATCT	1.97772	6.12856
exp52_g4m2_070624_TAGTCTCC_AGAGTCAC	1.94448	5.69702
exp52_g4m2_120624_GTCTATGA_AGAGTCAC	1.20412	6.04537
exp52_g4m2_120624rACTACGAC_AGAGTCAC	1.17609	6.04537
exp52_g4m2_170524_ACGCTACT_AGAGTCAC	1.44716
exp52_g4m2_190524_TAGTCTCC_CGTTACTA	1.62325
exp52_g4m2_200524_TGAGTACG_AGAGTCAC	1.94939
exp52_g4m2_260524_TAGTCTCC_GGATATCT	1.86923	6.16408
exp52_g4m3_010624_TGAGTACG_GGATATCT	1.27875	6.05633
exp52_g4m3_070624_CTGCGTAG_AGAGTCAC	1.44716	5.7653
exp52_g4m3_070624rCGAGAGTT_ACTATCTG	1.75587	5.7653
exp52_g4m3_120624_GACATAGT_ACTATCTG	1.4624	5.33597
exp52_g4m3_170524_ACTACGAC_CGTTACTA	1.57978
exp52_g4m3_190524_ACTACGAC_GGATATCT	1.85126
exp52_g4m3_200524_GACATAGT_AGAGTCAC	2.14613
exp52_g4m3_260524_ACTCACTG_AGAGTCAC	1.61278	6.98031

## Sheet: Fig4
absolute taxon abundance
	rankID		0.1.1.1	0.1.2.1	0.1.3.1	0.1.3.2	0.1.4.1	0.1.5.1	0.1.6.1	0.1.6.2	0.1.6.3	0.1.6.4	0.1.6.5	0.1.7.1	0.1.7.2	0.1.7.3	0.1.7.4	0.1.7.5	0.1.8.1
calculated 16S copies/g feces	mouse (all)	dayPI	Actinobacteria	Bacteria_unclassified	Bacteroidetes_unclassified	Bacteroidia	Deferribacteres	Deinococcales	Bacilli	Clostridia	Erysipelotrichi	Firmicutes_unclassified	Mollicutes	Alphaproteobacteria	Betaproteobacteria	Epsilonproteobacteria	Gammaproteobacteria	Proteobacteria_unclassified	Verrucomicrobiae
644.713	exp52_g1m1_010624_CTGCGTAG_ATCGTACG	10	9.26842e-05	0.000534566	4.51554e-05	0.00767191	0	0	0.0193996	0.0306663	0.000156827	0.000760284	0	0	0	0	0	0	9.49391e-06
2965.48	exp52_g1m1_070624_TATAGCGA_ATCGTACG	16	0.000819067	0.00196565	3.27517e-05	0.00872561	0	0	0.01447	0.242517	0.00158355	0.00273013	0	0	0	0	0	0	8.7338e-05
9390.52	exp52_g1m1_170524_GACATAGT_ATCGTACG	-5	0.00190225	0.00743616	0.000725985	0.124583	0.000207424	0	0.263762	0.438602	0.00124541	0.0258018	0	0	0	0	0	0	0
7914.26	exp52_g1m1_190524_ACTACGAC_ATCGTACG	-3	0.0023622	0.00775671	0.000437767	0.110255	0.000233087	0	0.283818	0.309334	0.000612583	0.013589	0	0	0	0	0	0	0
1002.67	exp52_g1m1_200524_ACTCACTG_ATCGTACG	-2	3.69127e-06	0.000569471	7.02265e-05	0.0460873	0	0	0.0235484	0.0185118	0.00291767	0.000573162	0	0	0	0	0	0	0
5271.71	exp52_g1m1_260524_GTCTATGA_ATCGTACG	4	0.00446567	0.00528079	0.000213483	0.0391605	0	0	0.0290065	0.403197	9.70376e-05	0.00365007	0	0	0	0	0	0	0.000116445
3290.19	exp52_g1m2_010624_CGAGCGAC_GTCAGATA	10	0.00223206	0.00411256	0.000278894	0.113948	0	0	0.113183	0.0653624	0.000473	0.00320259	0	0	0	0	0	0	2.42254e-05
6300.9	exp52_g1m2_120624_ACTACGAC_GATCGTGT	21	0.00290304	0.00606123	0.000650081	0.130232	0	0	0.121431	0.210349	0.0954673	0.0128189	0	0	0	0	0	0	0
5449.18	exp52_g1m2_170524_CGAGCGAC_ATCGTACG	-5	0.00263149	0.00646813	0.000261293	0.12868	4.01218e-05	0	0.166625	0.188822	0.00108479	0.00690997	0	0	0	0	0	0	0
7368.54	exp52_g1m2_190524_CGAGAGTT_ATCGTACG	-3	0.00355634	0.00396324	2.71269e-05	0.168356	0.000244142	0	0.130488	0.362526	0.00122139	0.00779084	0	0	0	0	0	0	0
5092.42	exp52_g1m2_200524_GACATAGT_GTCAGATA	-2	0.000300428	0.00527366	0.000450408	0.260909	0	0	0.0357898	0.14834	0.0136627	0.00395993	0	0	0	0	0	0	0
1047.08	exp52_g1m2_260524_GTCTGCTA_ATCGTACG	4	0.000709568	0.00084834	5.01121e-05	0.017588	0	0	0.0338571	0.0417315	0.000339317	0.00123016	1.54191e-05	0	0	0	0	0	0
3099.95	exp52_g1m3_010624_CGAGAGTT_GTCAGATA	10	0.00448818	0.00266078	0.000354067	0.155199	0	0	0.0678696	0.0518244	0.000605138	0.00219259	0	0	0	0	0	0	0.000114123
3581.29	exp52_g1m3_070624_GTCTGCTA_GTCAGATA	16	0.00118758	0.00443389	0.000448597	0.0965021	0	0	0.0485349	0.152981	0.019939	0.00554237	0	0	0	0	0	0	3.9553e-05
3668.64	exp52_g1m3_120624_CGAGCGAC_GATCGTGT	21	0.00198908	0.00290917	0.000311311	0.120803	0	0	0.065692	0.0531082	0.0840127	0.00880855	0	0	0	0	0	0	1.35059e-05
3253.27	exp52_g1m3_170524_ACGCTACT_ATCGTACG	-5	0.00125846	0.00273249	0.000215581	0.0757894	8.38372e-05	0	0.148067	0.0671125	0.00065902	0.0034993	0	0	0	0	0	0	0
6763.37	exp52_g1m3_190524_TAGTCTCC_ATCGTACG	-3	0.00296485	0.00812206	0.000548401	0.200707	4.9798e-05	0	0.219143	0.179928	0.00159478	0.00941743	0	0	0	0	0	0	0
1895.14	exp52_g1m3_200524_ACGCTACT_GTCAGATA	-2	0.000125758	0.00144718	0.000160817	0.124645	0	0	0.0103329	0.0288595	0.00822155	0.000629139	0	0	0	0	0	0	0
5754.05	exp52_g1m3_260524_TGAGTACG_ATCGTACG	4	0.00137744	0.0039422	0.000254199	0.0387854	0	0	0.0347161	0.446203	0.000996142	0.00313671	0	0	0	0	0	0	0.000169466
3505.74	exp52_g2m1_010624_GACATAGT_GATCGTGT	10	0.00263448	0.00355146	0.000400415	0.137707	0	0	0.0726438	0.0371163	0.0593937	0.00856229	5.16248e-05	0	0	0	0.000477852	0	0.000116156
1454.82	exp52_g2m1_070624_TAGTCTCC_GATCGTGT	16	0.000203656	0.000873808	0.000123319	0.042436	0	0	0.0600837	0.00922051	0.00771953	0.00207459	0.000112607	0	0	0	0.0109199	5.35586e-06	0.000123319
3561.78	exp52_g2m1_120624_TAGTCTCC_TCGACGAG	21	0.00137812	0.00300538	0.0001049	0.0223755	0	0	0.178742	0.0285567	0.014567	0.0035171	2.6225e-05	0	0	0	0.0753552	0	0.000183575
5226.72	exp52_g2m1_170524_ACGCTACT_GATCGTGT	-5	0.00311911	0.0046397	0.000173177	0.0302843	0.00050077	0	0.0192332	0.410467	0.000462287	0.0121484	0	0	0	0	0	0	1.92419e-05
2492.73	exp52_g2m1_190524_ACTCACTG_GATCGTGT	-3	0.00104662	0.000100946	0	0.00511404	0	0	0.213639	0.00874968	8.25918e-05	0.00064261	0	0	0	0	0	0	4.58843e-05
1685.94	exp52_g2m1_200524_TGAGTACG_GATCGTGT	-2	8.08424e-05	0.00106988	0.000112031	0.096843	0	0	0.0322043	0.0202419	0.00279302	0.00103264	0	0	0	0	0	0	0.000789959
2382.08	exp52_g2m1_260524_CTGCGTAG_GATCGTGT	4	0.000543929	0.000816003	3.5078e-05	0.0109597	0	0	0.0854313	0.0847643	0.0313786	0.0048787	0.000289613	0	0	0	0	0	0.000140312
1728.8	exp52_g2m2_010624_TATAGCGA_GATCGTGT	10	0.000292926	0.00100002	9.54674e-05	0.0145986	0	0	0.0464134	0.0829669	0.00984699	0.00389809	0	0	0	0	0	0	0
1610.45	exp52_g2m2_070624_ACTACGAC_TCGACGAG	16	0.000788825	0.001382	4.74303e-05	0.0159198	0	0	0.0184408	0.101611	0.00742017	0.0024022	0.000195798	0	0	0	0	0	1.18576e-05
807.01	exp52_g2m2_120624_CTGCGTAG_TCGACGAG	21	0.000220074	0.000440149	4.46388e-05	0.00458583	0	0	0.0295193	0.0364248	0.00151371	0.00134124	6.54355e-05	0	0	0	1.18839e-05	0	0.000107029
3715.16	exp52_g2m2_170524_CGAGAGTT_GATCGTGT	-5	0.000506055	0.00113555	1.36772e-05	0.00448748	0.000410315	0	0.0634138	0.25895	0.000164126	0.012847	0	0	0	0	0	0	0
2471.52	exp52_g2m2_190524_CGAGAGTT_TCGACGAG	-3	0.00363222	0.00124721	2.72963e-05	0.00999567	0.00014558	0	0.0241424	0.184564	0.000364178	0.00335016	0	0	0	0	0	0	0
1912.12	exp52_g2m2_200524_CGAGCGAC_TCGACGAG	-2	0	0.00196768	0.000112806	0.0798359	7.03938e-06	0	0.021842	0.0703429	0.000684052	0.00119194	0	0	0	0	0	0	0
1042.97	exp52_g2m2_260524_GTCTATGA_TCGACGAG	4	5.75946e-05	0.000291909	1.91982e-05	0.0013098	0	0	0.00734821	0.086196	3.83964e-05	0.00072598	0	0	3.83964e-06	0	0	0	0
4029.55	exp52_g2m3_010624_TGAGTACG_TCGACGAG	10	0.00144155	0.00425048	0.000356772	0.0699076	0	0	0.133321	0.148926	0.00548398	0.0070442	0	0	0	0	2.96692e-05	0	0.000104213
4145.13	exp52_g2m3_070624_GACATAGT_TCGACGAG	16	0.000305202	0.00274796	0.000289942	0.0358006	0	0	0.122241	0.129508	0.0784559	0.0118014	0.000106821	0	0	0	1.52601e-05	0	0.000228901
10865.3	exp52_g2m3_120624_TATAGCGA_TCGACGAG	21	0.0012	0.007163	0.00056	0.07595	0	0	0.385394	0.288756	0.208844	0.031653	0.0002	0	0	0	8e-05	0	0.0002
5637.83	exp52_g2m3_170524_GTCTATGA_GATCGTGT	-5	0.00176524	0.00367577	0.000186798	0.0166136	0.000394352	0	0.0390419	0.449522	0.000913755	0.0066661	0.000103777	0	0	0	0	0	0
3008.98	exp52_g2m3_190524_ACGCTACT_TCGACGAG	-3	0.00130796	0.00220578	5.53869e-05	0.0139664	0.000121851	0	0.0746873	0.180356	0.000266134	0.0038685	9.96965e-05	0	0	0	0	0	0
611.791	exp52_g2m3_200524_ACTCACTG_TCGACGAG	-2	0	9.01473e-05	4.50455e-06	0.0223136	0	0	0.0304067	0.0021146	0.00126471	0.000112726	0	0	0	0	0	0	0
4054.08	exp52_g2m3_260524_GTCTGCTA_GATCGTGT	4	0.00032872	0.00354093	0.000194396	0.0462257	0	0	0.0296121	0.288171	0.00132981	0.0037051	0	0	0	0	0	0	1.49249e-05
6853.01	exp52_g3m1_010624_ACGCTACT_GGATATCT	10	0.00207004	0.00590737	0.000505211	0.0876512	0	0	0.296454	0.199033	0.0244122	0.0124209	0.000353206	0	0	0	0	0	0.00191867
4258.46	exp52_g3m1_070624_CGAGCGAC_GGATATCT	16	0.000408394	0.00315623	0.000282584	0.0928994	0	0	0.133099	0.120537	0.0320342	0.0088565	0.000518135	0	0	0	6.27092e-05	0	7.83866e-05
5471.34	exp52_g3m1_120624_GACATAGT_CGTTACTA	21	0.00213611	0.0064486	0.000422991	0.149085	0	0	0.117064	0.176734	0.0350443	0.0118292	0	0	0	0	0.000422991	0	0.00437292
1258.71	exp52_g3m1_170524_CTGCGTAG_CGTTACTA	-5	0.00178983	0.00213761	0.000115963	0.0346929	0	0	0.017875	0.0572047	0.000491538	0.00153949	0	0	0	0	0	0	0
1690.93	exp52_g3m1_190524_GTCTGCTA_TCGACGAG	-3	0.000174458	0.00110262	3.11254e-05	0.00868989	1.86752e-05	0	0.0193857	0.124038	0.000267834	0.00191857	0	0	0	0	0	0	0
1055.62	exp52_g3m1_200524_TATAGCGA_GTCAGATA	-2	0	0.000856128	7.00486e-05	0.034821	0	0	0.0106822	0.0433822	0.00614854	0.00119471	0	0	0	0	0	0	0
1425.06	exp52_g3m1_260524_CGAGAGTT_CGTTACTA	4	1.57388e-05	0.000498789	2.62313e-05	0.0103972	0	0	0.0343684	0.0826786	0.00202165	0.00114998	0	0	0	0	0	0	0
8402.3	exp52_g3m2_010624_TGAGTACG_CGTTACTA	10	0.00164098	0.00634737	0.000650358	0.125145	0	0	0.33472	0.224437	0.0536867	0.0233139	0	0	0	0	0.000712224	3.09326e-05	0.00263159
10421.1	exp52_g3m2_170524_ACGCTACT_CGTTACTA	-5	0.00107421	0.00414434	0.000115094	0.00874905	0.000268552	0	0.317339	0.598109	0.000115094	0.0292012	0	0	0	0	0	0	0
2638.98	exp52_g3m2_190524_ACTCACTG_CGTTACTA	-3	0.000184833	0.0011277	6.8007e-05	0.00545392	0	0	0.140248	0.0881679	2.91458e-05	0.00760245	0	0	0	0	0	0	0
613.548	exp52_g3m2_200524_ACTCACTG_GTCAGATA	-2	0	0.0002034	0	0.0179836	0	0	0.0290016	0.00849571	0.00035259	0.000431703	0	0	0	0	0	0	0
2075.29	exp52_g3m2_260524_GTCTATGA_GTCAGATA	4	0.000175913	0.000703269	5.34805e-05	0.00405172	0	0	0.0536043	0.129417	0.000290514	0.00269847	0	0	0	0	0	0	7.64008e-06
2400.52	exp52_g3m3_010624_GTCTATGA_GGATATCT	10	0.000645793	0.00282222	0.000203481	0.0576048	0	0	0.0570827	0.0974442	0.000415799	0.00252153	0	0	0	0	0	0	0.0021941
1504.9	exp52_g3m3_070624_CTGCGTAG_GGATATCT	16	0.000144184	0.000565516	3.87814e-05	0.00536097	0	0	0.0484986	0.0707078	0.0100512	0.00305473	0	0	0	0	0	0	8.3103e-05
2943.75	exp52_g3m3_120624_GTCTATGA_CGTTACTA	21	0.00222272	0.00166975	9.75353e-05	0.00502009	0	0	0.016795	0.240497	0.00116013	0.00322029	0.000205908	0	0	0	0	0	4.3349e-05
6008.06	exp52_g3m3_170524_TATAGCGA_CGTTACTA	-5	0.00168155	0.00435842	8.84735e-05	0.00462384	0.000597196	0	0.0439835	0.47289	0.000353894	0.0243811	0	0	0	0	0	0	0
1772.4	exp52_g3m3_190524_GTCTGCTA_CGTTACTA	-3	0.000300312	0.000887887	6.52498e-05	0.00882601	6.52498e-06	0	0.110456	0.0388422	0.000385137	0.00332937	0	0	0	0	6.52498e-06	0	1.95749e-05
1366.92	exp52_g3m3_200524_CTGCGTAG_GTCAGATA	-2	7.05772e-05	0.00146124	5.54805e-05	0.0553674	0	0	0.0149	0.0374239	0.0140484	0.00213141	0	0	0	0	0	0	0.000347728
952.926	exp52_g3m3_260524_ACTACGAC_GTCAGATA	4	0.000154534	0.000783019	3.50815e-05	0.00871836	0	0	0.0186376	0.0576721	0.000389755	0.00108849	0	0	0	0	0	0	0.000224697
1823.35	exp52_g4m1_070624_CGAGCGAC_AGAGTCAC	16	0.000497402	0.0011898	6.04131e-05	0.0210592	0	0	0.0855606	0.0418427	0.0118437	0.00456405	0	0	0	0	0.000329419	0	0.000867096
1848.91	exp52_g4m1_120624_GTCTGCTA_AGAGTCAC	21	0.000265631	0.000830755	7.48735e-05	0.0132097	0	0	0.120542	0.0130191	0.0102274	0.00289386	0	0	0	0	0.00904931	1.36134e-05	4.08401e-05
1848.91	exp52_g4m1_120624rTATAGCGA_AGAGTCAC	21	0.00153201	0.00140932	8.84868e-05	0.0150879	0	0	0.113669	0.0140461	0.0123575	0.00285966	0	0	0	0	0.00900098	1.36134e-05	0.0001021
2003.5	exp52_g4m1_170524_GACATAGT_GGATATCT	-5	0.00367591	0.0025688	0.000199331	0.0558033	2.21274e-05	0	0.0479791	0.0711787	0.000309967	0.00264993	0	7.37578e-06	0	0	0	0	0
6167.85	exp52_g4m1_190524_CGAGCGAC_CGTTACTA	-3	0.00336455	0.00904802	0.000341167	0.0884122	0.00084128	0	0.0359423	0.416462	0.00038658	0.0128673	0	0	0	0	0	0	0
1806.31	exp52_g4m1_200524_ACTCACTG_GGATATCT	-2	6.00149e-05	0.00210168	0.00010008	0.0806911	0	0	0.00839344	0.0728115	0.00105417	0.00103422	0	0	0	0	0	0	0
1524.49	exp52_g4m1_260524_TATAGCGA_GGATATCT	4	6.17355e-05	0.000994222	0.000129224	0.0178278	0	0	0.0504671	0.0690811	0.000275284	0.00147155	0	0	0	0	0	0	0
1422.54	exp52_g4m2_010624_GTCTGCTA_GGATATCT	10	0.000298772	0.000518858	3.14221e-05	0.00566096	0	0.000115345	0.0627056	0.0575794	0.000634204	0.00252123	0	6.80813e-05	0.000172953	0.000199138	0.000340668	0	7.86863e-05
1657.62	exp52_g4m2_070624_TAGTCTCC_AGAGTCAC	16	0.00128853	0.000958692	4.88195e-05	0.00448834	0	0	0.0389723	0.103415	0.000500705	0.00283961	0	0	0	0	0	0	4.88195e-05
1885.83	exp52_g4m2_120624_GTCTATGA_AGAGTCAC	21	0.00229886	0.0008404	6.94259e-06	0.00343085	0	0	0.104732	0.0585192	0.000576408	0.00314621	0	0	0	0	0	0	1.38852e-05
1885.83	exp52_g4m2_120624rACTACGAC_AGAGTCAC	21	0.000680547	0.000305474	1.38852e-05	0.00122918	0	0	0.136163	0.0324783	0.000812456	0.00184031	0	0	0	0	0	0	4.16555e-05
4922.61	exp52_g4m2_170524_ACGCTACT_AGAGTCAC	-5	0.00108779	0.000743469	0	0.00155897	0.000199346	0	0.342006	0.0965504	0.00030808	0.0106047	0	0	0	0	0	0	0
6173.6	exp52_g4m2_190524_TAGTCTCC_CGTTACTA	-3	0.00161367	0.00100002	2.27278e-05	0.00584218	4.54556e-05	0	0.469699	0.0812649	0.000613651	0.00795587	0	0	0	0	0	0	0.000136367
734.707	exp52_g4m2_200524_TGAGTACG_AGAGTCAC	-2	0	0.000519589	8.11435e-06	0.0291794	0	0	0.0111743	0.0220996	0.00355875	0.00106629	0	0	0	0	0	0	1.35239e-05
1181.57	exp52_g4m2_260524_TAGTCTCC_GGATATCT	4	6.52483e-05	0.000252402	2.60993e-05	0.00197159	0	0	0.0413732	0.0626604	0.000509263	0.00186719	0	0	4.34988e-06	0	0	0	1.73995e-05
3113.33	exp52_g4m3_010624_TGAGTACG_GGATATCT	10	0.00304248	0.00322615	0.00024098	0.0926542	0	0	0.0385542	0.102448	0.040931	0.00543078	0	0	0	0	0	0	1.14616e-05
6196.7	exp52_g4m3_070624_CTGCGTAG_AGAGTCAC	16	0.00173435	0.00378864	0.000273754	0.0569226	0	0	0.219747	0.160657	0.104305	0.0228693	0	0	0	0	0	0	2.28128e-05
6196.7	exp52_g4m3_070624rCGAGAGTT_ACTATCTG	16	0.00520532	0.00241987	6.84385e-05	0.0809069	0	0	0.172954	0.198615	0.101544	0.00860671	0	0	0	0	0	0	0
572.399	exp52_g4m3_120624_GACATAGT_ACTATCTG	21	0.00059883	0.000366873	2.31798e-05	0.00527573	0	0	0.0125125	0.0271462	0.00537904	0.00128206	0	0	0	0	2.95016e-05	0	6.74849e-05
3771.2	exp52_g4m3_170524_ACTACGAC_CGTTACTA	-5	0.00940329	0.00386135	0.000263786	0.0441828	9.71844e-05	0	0.154383	0.128173	0.000708405	0.00601433	0	0	0	0	0	0	0
1614.44	exp52_g4m3_190524_ACTACGAC_GGATATCT	-3	0.000208319	0.00145184	8.33573e-05	0.0204439	4.16044e-05	0	0.0349854	0.0885226	0.000238036	0.00261201	0	0	0	0	0	0	0
326.209	exp52_g4m3_200524_GACATAGT_AGAGTCAC	-2	1.20092e-06	0.000103309	4.80369e-06	0.020644	0	0	0.00463547	0.00333097	0.00119522	0.000108113	0	0	0	0	0	0	0
1762.17	exp52_g4m3_260524_ACTCACTG_AGAGTCAC	4	0.000363616	0.0011301	5.18988e-05	0.0163334	0	0	0.0388038	0.103546	0.00040919	0.00154561	0	0	0	0	0	0	0

## Sheet: Fig5
sample	axis1	axis2	axis3	infection	fill color			centroid coordinates
exp52_g1m1_170524_GACATAGT_ATCGTACG	0.1925	0.2092	0.2936	LO	@rgb(247,205,187)				X	Y
exp52_g1m1_190524_ACTACGAC_ATCGTACG	-0.4262	0.3072	-0.088	LO	@rgb(247,205,187)			LO	-0.6708	0
exp52_g1m2_170524_CGAGCGAC_ATCGTACG	-0.5146	0.6122	-1.1331	LO	@rgb(247,205,187)			HI	1.3416	0
exp52_g1m2_190524_CGAGAGTT_ATCGTACG	-0.4741	-0.2968	-0.9513	LO	@rgb(247,205,187)
exp52_g1m3_170524_ACGCTACT_ATCGTACG	0.1059	1.2234	-0.0231	LO	@rgb(247,205,187)
exp52_g1m3_190524_TAGTCTCC_ATCGTACG	-0.4285	0.6744	-0.6979	LO	@rgb(247,205,187)
exp52_g2m1_170524_ACGCTACT_GATCGTGT	1.4099	-1.095	-1.4726	HI	@rgb(128,0,0)
exp52_g2m1_190524_ACTCACTG_GATCGTGT	0.3853	2.1736	0.576	HI	@rgb(128,0,0)
exp52_g2m2_170524_CGAGAGTT_GATCGTGT	0.2592	-0.8587	1.2027	LO	@rgb(247,205,187)
exp52_g2m2_190524_CGAGAGTT_TCGACGAG	0.3215	-1.2319	0.2876	LO	@rgb(247,205,187)
exp52_g2m3_170524_GTCTATGA_GATCGTGT	-0.6856	-1.4097	0.3872	LO	@rgb(247,205,187)
exp52_g2m3_190524_ACGCTACT_TCGACGAG	-0.6013	-0.8815	0.7629	LO	@rgb(247,205,187)
exp52_g3m1_170524_CTGCGTAG_CGTTACTA	1.1035	0.147	-0.745	HI	@rgb(128,0,0)
exp52_g3m1_190524_GTCTGCTA_TCGACGAG	0.8868	-1.5123	-0.3745	HI	@rgb(128,0,0)
exp52_g3m2_170524_ACGCTACT_CGTTACTA	0.8248	-0.1383	2.0722	HI	@rgb(128,0,0)
exp52_g3m2_190524_ACTCACTG_CGTTACTA	1.5263	0.4097	1.5109	HI	@rgb(128,0,0)
exp52_g3m3_170524_TATAGCGA_CGTTACTA	-0.7146	-1.2878	1.3616	LO	@rgb(247,205,187)
exp52_g3m3_190524_GTCTGCTA_CGTTACTA	-1.17	0.7996	0.4864	LO	@rgb(247,205,187)
exp52_g4m1_170524_GACATAGT_GGATATCT	1.545	0.972	-0.9369	HI	@rgb(128,0,0)
exp52_g4m1_190524_CGAGCGAC_CGTTACTA	3.0514	-0.9567	-0.6302	HI	@rgb(128,0,0)
exp52_g4m2_170524_ACGCTACT_AGAGTCAC	-1.6346	1.0373	0.7695	LO	@rgb(247,205,187)
exp52_g4m2_190524_TAGTCTCC_CGTTACTA	-1.4309	1.329	0.4797	LO	@rgb(247,205,187)
exp52_g4m3_170524_ACTACGAC_CGTTACTA	-1.8914	0.5883	-1.7761	LO	@rgb(247,205,187)
exp52_g4m3_190524_ACTACGAC_GGATATCT	-1.6404	-0.8143	-1.3616	LO	@rgb(247,205,187)

## Sheet: FigS1
images of GFP+ colonies

## Sheet: FigS2
sample	mean AF-COWP standardized			fill color
exp52_g1m1	1.03232	-8	zero Proteo	@rgb(159,247,166)
exp52_g1m2	0.905764	-8	zero Proteo	@rgb(159,247,166)
exp52_g1m3	0.454338	-8	zero Proteo	@rgb(159,247,166)
exp52_g2m1	1.87601	-1.90679		@rgb(0,128,0)
exp52_g2m2	0.760906	-5.64855		@rgb(0,128,0)
exp52_g2m3	0.362035	-4.74843		@rgb(0,128,0)
exp52_g3m1	2.37152	-4.15873		@rgb(192,192,192)
exp52_g3m2	2.66676	-3.82789		@rgb(192,192,192)
exp52_g3m3	0.912619	-6.03052		@rgb(192,192,192)
exp52_g4m1	2.26481	-2.80504		@rgb(0,0,0)
exp52_g4m2	1.01662	-4.00804		@rgb(0,0,0)
exp52_g4m3	0.80884	-5.43324		@rgb(0,0,0)
The values of three samples with zero Proteobacteria sequence reads was set equal 10e-8.

## Sheet: FigS3
FitE(%)	tryptophanase
27.292		3.4.11.1
25.6134		3.2.1.14
23.5434		5.1.3.22
22.2819		3.2.1.8
17.1932		5.4.2.7
16.6887		6.4.1.2
16.6508		3.7.1.22
16.6355		6.3.4.14
16.5562		1.1.1.38
16.307		2.3.1.128
16.2582		3.5.1.9
15.5146		4.1.1.31
15.4468		2.7.1.14
15.4153		5.1.3.9
15.4011		4.3.1.17
15.0422		2.5.1.30
14.8151		4.2.1.44
14.8084		1.1.1.77
14.7941		2.7.1.92
14.607		3.6.3.40
14.2785		2.7.1.35
13.7406		3.5.4.1
13.6595		1.1.1.18
13.6595		1.1.1.369
13.6431		2.4.2.2
13.4326		5.3.1.4
13.3789		2.5.1.47
13.2046		3.1.6.6
13.1966		1.3.1.44
13.184		2.7.1.49
13.184		2.7.4.7
13.1226		4.1.99.2
13.0096		3.1.21.3
13.0061		3.4.22.70
12.9403		5.3.1.30
12.7097		1.8.98.1
12.6454		4.1.1.44
12.5826		5.3.99.11
12.55		2.3.1.183
12.5268		4.2.1.59
12.4615		3.2.1.26
12.4154		2.7.4.1
12.2276		5.1.3.30
12.2276		5.1.3.31
12.1362		2.1.1.14
11.8969		5.4.3.5
11.8302		2.5.1.78
11.7992		6.1.1.12
11.7907		2.2.1.7
11.6834		1.1.1.22
11.6822		2.4.1.315
11.6174		3.2.1.20
11.5958		5.1.3.4
11.5898		1.1.1.281
11.5435		4.4.1.21
11.5263		3.2.1.139
11.4604		4.2.2.1
11.3632		3.2.1.89
11.3325		4.4.1.1
11.2467		1.1.1.140
11.2231		1.3.5.3
11.2231		2.1.1.224
11.2231		2.4.1.212
11.2231		2.4.1.279
11.2231		2.8.3.17
11.2231		3.2.1.132
11.2231		3.2.1.82
11.2231		3.2.2.8
11.1963		2.1.1.193
11.1145		3.5.99.6
11.0657		2.4.1.230
11.0134		2.3.1.18
10.991		4.4.1.8
10.9649		3.1.21.2
10.9321		3.6.3.4
10.9232		1.2.1.41
10.9232		2.7.2.11
10.9093		3.1.3.90
10.9062		2.5.1.7
10.7564		2.6.1.66
10.6694		2.4.2.29
10.6468		3.6.1.15
10.6368		1.13.11.4
10.6325		4.1.2.43
10.629		4.2.1.46
10.5613		4.3.2.1
10.545		6.3.4.5
10.5309		5.4.99.18
10.5309		6.3.4.13
10.5268		6.3.4.15
10.4911		2.6.1.85
10.4557		2.7.1.148
10.3907		2.1.2.3
10.3907		3.5.4.10
10.3828		3.1.21.5
10.3673		2.6.1.42
10.35		6.3.5.3
10.3104		6.3.3.1
10.3029		1.11.1.6
10.2658		6.3.2.6
10.1754		1.4.3.4
10.1535		2.6.1.2
10.1461		3.4.17.11
10.0913		3.1.1.41
10.0883		3.1.2.20
10.0866		2.1.1.35
10.0616		3.2.1.17
10.0593		1.6.99.1
10.0568		5.4.99.62
9.9976		1.3.1.9
9.937		4.1.3.38
9.7905		2.1.1.10
9.7698		3.5.1.5
9.7674		3.1.2.6
9.7672		5.3.1.26
9.7587		3.2.1.85
9.7551		1.17.1.8
9.6935		2.7.1.29
9.6865		2.4.1.12
9.6699		2.8.1.12
9.6644		2.7.1.83
9.6127		2.7.1.15
9.5822		1.1.1.3
9.5593		2.7.1.16
9.5383		4.4.1.16
9.5375		2.4.1.52
9.4932		4.1.1.49
9.4814		3.4.13.22
9.4811		2.4.2.1
9.4339		3.1.13.5
9.4001		2.6.1.19
9.3822		6.3.2.2
9.3465		3.6.3.3
9.3465		3.6.3.5
9.2621		4.1.2.40
9.1722		2.7.8.14
9.1061		2.7.1.144
9.0993		3.5.1.25
9.0209		4.1.3.3
9.0209		4.99.1.1
8.9086		2.3.2.3
8.9035		5.1.1.7
8.8775		2.7.1.66
8.8659		6.3.4.18
8.8631		4.1.1.5
8.8428		3.5.1.47
8.8196		1.1.1.304
8.8196		1.1.1.76
8.7619		1.11.1.15
8.7541		3.8.1.2
8.5976		3.6.3.32
8.5628		6.3.5.4
8.5498		2.1.3.6
8.5419		1.1.5.3
8.5036		5.3.1.24
8.4878		6.4.1.1
8.4668		1.1.1.61
8.456		2.3.1.89
8.4396		6.3.5.5
8.3546		2.7.4.6
8.2964		2.1.1.187
8.2526		2.7.1.39
8.2313		1.9.3.1
8.2057		2.7.1.146
8.2057		2.7.1.147
8.2026		4.1.2.4
8.1563		3.1.31.1
8.1549		4.4.1.25
8.0882		1.8.1.4
8.0748		1.17.4.1
8.0726		2.3.1.46
7.8931		1.2.1.76
7.863		3.4.13.21
7.8313		2.8.1.7
7.7738		1.2.1.2
7.7433		2.3.1.179
7.7149		2.1.1.258
7.7085		2.1.1.245
7.6994		2.7.7.27
7.6561		1.2.4.1
7.5997		5.1.1.1
7.5645		2.3.1.169
7.5562		3.1.21.4
7.5186		2.3.1.8
7.4573		2.7.1.58
7.3206		2.3.1.9
7.3094		2.6.1.52
7.2493		1.1.1.136
7.2384		2.5.1.101
7.2279		2.3.1.12
7.1246		2.5.1.74
7.0996		2.4.1.21
7.0468		4.1.1.20
7.0134		4.2.3.1
	6.8663	4.1.99.1
6.8621		3.1.3.25
6.8507		4.2.1.2
6.8174		2.7.2.1
6.7887		2.3.1.79
6.6846		2.7.7.15
6.5916		2.7.7.49
6.5693		3.6.3.54
6.5405		3.6.3.8
6.5228		3.1.11.5
6.4666		3.1.26.11
6.4417		1.2.1.18
6.4417		1.2.1.27
6.4162		2.3.1.180
6.3991		3.2.1.22
6.3859		6.3.2.12
6.3859		6.3.2.17
6.3233		2.7.7.63
6.2997		3.4.11.19
6.142		5.3.2.5
6.0749		2.1.1.246
6.0386		2.7.7.82
6.0386		3.2.1.184
5.9454		1.1.3.15
5.938		3.1.3.1
5.8449		2.1.2.2
5.8297		2.7.8.12
5.8166		3.2.1.97
5.8155		1.3.1.10
5.8108		2.4.99.17
5.7865		5.1.3.23
5.6887		2.3.1.201
5.4588		3.2.1.1
5.3435		1.6.99.3
5.3365		2.8.3.19
5.3183		2.8.1.2
5.1336		4.2.1.77
5.1175		1.8.5.3
4.9934		2.4.2.6
4.97		5.3.1.1
4.9688		3.5.3.1
4.9476		3.4.13.9
4.9265		1.11.2.4
4.9262		2.5.1.39
4.9051		2.8.1.1
4.8531		2.1.1.72
4.8515		2.1.4.1
4.846		2.1.1.173
4.846		2.1.1.264
4.846		3.1.2.28
4.846		3.5.3.18
4.8342		2.8.3.21
4.802		2.3.1.48
4.7995		1.4.1.4
4.7509		5.3.1.14
4.6772		2.5.1.48
4.5946		1.8.1.9
4.5827		3.6.3.41
4.5666		2.1.1.180
4.5666		2.3.2.16
4.5666		3.4.15.6
4.5666		6.3.2.29
4.5666		6.3.2.30
4.5313		3.1.4.3
4.4967		4.6.1.13
4.4934		3.4.23.36
4.4827		1.14.12.17
4.4417		3.2.1.80
4.354		3.6.3.16
4.306		3.1.4.46
4.2242		2.3.1.51
4.2019		2.8.1.8
4.1986		3.2.1.40
4.1674		2.3.1.181
4.1224		1.7.2.2
4.0865		3.2.1.86
4.0865		3.5.2.14
4.0612		4.2.1.113
4.0612		4.2.99.20
4.0343		5.2.1.8
3.9498		3.2.1.156
3.8351		3.2.1.37
3.7565		3.2.2.21
3.6812		3.4.21.89
3.6127		3.5.1.53
3.6031		4.2.1.126
3.5855		6.2.1.1
3.5579		2.3.1.81
3.5541		2.7.1.2
3.5539		3.4.17.13
3.5331		3.2.1.24
3.5185		3.4.11.18
3.4754		3.4.21.92
3.4726		6.2.1.22
3.4549		1.4.1.1
3.4436		3.2.1.45
3.3739		4.1.3.34
3.3695		2.7.7.61
3.3669		2.8.3.10
3.364		3.4.19.3
3.3532		5.4.2.12
3.3503		3.1.26.4
3.3484		1.2.1.88
3.344		1.16.3.2
3.3278		1.1.1.336
3.3202		2.9.1.1
3.3019		3.2.1.31
3.2531		2.3.2.6
3.2354		2.7.6.5
3.226		3.2.1.170
3.2221		2.7.4.14
3.216		6.2.1.5
3.1655		1.1.1.1
3.1587		5.4.99.12
3.1528		3.6.3.2
3.1519		2.3.1.117
3.1427		6.3.3.3
3.1353		2.1.1.190
3.1285		1.2.7.3
3.1278		4.1.3.36
3.127		2.7.7.38
3.1088		2.7.7.39
3.1057		2.1.1.163
3.1057		2.1.1.201
3.0645		2.4.2.52
3.0262		6.2.1.26
3.0116		3.2.1.70
3.0075		1.2.7.11
2.9809		3.2.1.51
2.9807		3.1.3.6
2.9807		3.1.4.16
2.9607		3.1.1.53
2.9379		3.6.3.14
2.9232		2.3.1.191
2.9188		2.2.1.9
2.9169		5.1.3.2
2.9057		2.4.2.10
2.9032		3.6.3.28
2.9028		1.12.99.6
2.8961		3.2.1.78
2.8933		2.3.1.241
2.8933		2.4.1.182
2.8933		3.5.1.108
2.8919		3.5.1.10
2.8867		2.6.99.2
2.8867		2.7.4.16
2.8819		1.1.1.81
2.8792		2.6.1.62
2.8699		3.1.4.55
2.8693		2.7.9.2
2.8631		3.4.14.5
2.8362		5.1.3.8
2.835		3.2.1.25
2.8235		4.1.1.15
2.8127		1.3.5.1
2.7937		4.1.1.19
2.7928		5.4.4.2
2.7898		2.3.1.129
2.7897		3.2.2.1
2.789		3.2.1.50
2.7852		1.1.1.37
2.7814		2.7.8.7
2.7808		2.3.1.47
2.7762		1.8.1.8
2.7469		3.1.1.32
2.7469		3.1.1.4
2.7459		3.4.15.5
2.7429		4.1.1.12
2.7284		2.1.3.11
2.7284		2.3.1.182
2.7189		1.1.1.290
2.7189		3.2.2.4
2.7189		3.4.14.4
2.7189		3.6.1.54
2.7183		5.5.1.4
2.6982		3.5.1.2
2.6803		3.1.1.85
2.6632		1.3.1.22
2.6517		2.4.1.319
2.6517		2.4.1.320
2.6387		3.1.22.4
2.6311		3.2.1.35
2.6276		2.7.7.19
2.5952		2.7.1.90
2.5925		3.1.3.5
2.5913		2.5.1.55
2.5912		3.2.1.18
2.5819		2.1.1.197
2.5678		2.4.1.15
2.5678		3.1.3.12
2.5573		1.2.1.10
2.5522		5.3.1.13
2.5508		1.1.1.40
2.5508		2.4.99.12
2.5508		2.4.99.13
2.5508		2.4.99.14
2.5508		2.4.99.15
2.5508		2.5.1.90
2.5508		2.7.1.130
2.55		3.1.3.45
2.5424		5.99.1.3
2.5307		5.4.2.8
2.5167		6.3.1.2
2.5115		3.11.1.1
2.5086		2.1.2.1
2.4947		4.1.1.17
2.4894		2.5.1.3
2.4851		4.3.1.12
2.4754		1.1.1.261
2.4452		3.2.1.135
2.4452		3.4.11.14
2.4449		2.7.1.76
2.4447		2.7.2.4
2.4388		2.6.1.37
2.4282		1.7.1.7
2.4208		2.1.1.172
2.4184		6.1.1.24
2.4085		1.4.4.2
2.4032		3.4.21.102
2.3991		1.1.1.88
2.3991		2.3.3.10
2.3991		2.7.1.36
2.3991		2.7.4.2
2.3991		4.1.1.33
2.3978		6.3.1.5
2.3967		3.4.25.2
2.3926		3.1.3.41
2.3891		3.4.14.11
2.3853		5.3.3.2
2.3711		2.7.7.77
2.3692		4.4.1.11
2.3474		6.1.1.13
2.3395		2.4.1.8
2.2961		3.4.11.2
2.2881		5.4.99.2
2.2867		3.2.1.96
2.2671		1.11.1.1
2.2643		1.17.99.6
2.263		1.3.98.1
2.2552		2.7.8.20
2.2545		3.1.2.21
2.2484		6.3.1.12
2.2339		3.6.3.12
2.2245		2.10.1.1
2.1958		5.3.2.6
2.1187		1.11.1.5
2.1033		1.11.1.10
2.0794		4.1.2.22
2.0794		4.1.2.9
2.0743		2.1.2.10
2.0648		4.2.1.53
2.0396		3.5.4.4
2.0373		3.6.3.17
2.0194		4.1.2.13
1.9972		3.1.3.15
1.9913		5.1.1.13
1.9619		1.17.4.2
1.9199		5.4.99.16
1.9174		2.1.1.79
1.9168		3.2.1.41
1.8865		3.1.26.8
1.8792		3.2.2.23
1.8653		3.5.1.18
1.8636		5.3.1.27
1.8561		2.1.1.74
1.8442		3.5.1.105
1.8288		6.1.1.7
1.7989		3.4.21.105
1.7895		3.2.1.122
1.7666		2.8.1.10
1.7592		2.7.7.9
1.7449		4.2.1.10
1.7362		1.1.1.17
1.7247		5.4.2.11
1.7069		1.1.1.35
1.7062		1.1.1.90
1.6998		2.7.1.69
1.6953		2.3.1.39
1.6854		3.5.3.12
1.6843		2.7.8.33
1.6838		2.7.7.13
1.6813		3.5.1.42
1.6801		3.5.1.16
1.6772		2.3.1.54
1.6626		3.1.3.71
1.6531		5.1.1.4
1.6388		1.1.1.262
1.6184		2.5.1.19
1.6006		2.3.1.157
1.5914		4.2.3.5
1.5816		3.1.3.16
1.5484		2.7.11.1
1.5018		2.7.4.9
1.5014		3.5.1.28
1.4981		5.4.2.6
1.4875		3.6.3.44
1.4817		3.4.11.4
1.4764		2.7.1.50
1.4758		3.2.1.55
1.4677		2.6.1.13
1.4602		3.6.3.27
1.4558		4.1.2.50
1.4558		4.2.3.12
1.4516		1.2.1.9
1.4498		3.6.1.7
1.4368		3.6.3.21
1.432		6.3.4.20
1.4122		1.7.1.13
1.4056		2.7.1.51
1.4028		5.3.1.8
1.3805		2.7.6.2
1.3737		3.1.6.1
1.3645		3.4.16.4
1.3543		3.1.3.11
1.3474		4.2.1.1
1.347		5.1.99.1
1.3467		3.6.1.55
1.3436		1.2.4.4
1.3434		5.4.3.3
1.3424		1.4.1.11
1.3365		1.2.1.3
1.3328		1.21.4.1
1.3271		1.97.1.9
1.3246		1.3.1.14
1.3128		5.3.1.6
1.3118		5.1.3.3
1.2948		6.2.1.3
1.2933		1.1.1.169
1.2927		3.2.1.52
1.2925		4.2.1.47
1.2886		2.7.1.1
1.2883		2.7.1.11
1.2844		1.6.5.3
1.2816		3.2.1.93
1.2809		2.7.1.12
1.2726		1.2.1.21
1.2726		1.2.1.22
1.2726		2.4.1.180
1.2663		2.7.1.21
1.2655		4.2.1.55
1.2649		2.3.1.16
1.2646		4.1.2.19
1.2589		4.3.1.14
1.2448		5.4.99.9
1.2378		1.1.1.271
1.2313		3.4.22.40
1.2234		1.1.1.363
1.2234		1.1.1.49
1.222		1.1.1.95
1.2214		1.8.4.11
1.2152		3.6.1.41
1.2052		2.7.6.3
1.1892		2.7.8.41
1.1874		3.4.11.5
1.1797		3.2.2.20
1.1684		1.1.1.202
1.1636		2.1.3.3
1.1558		1.1.1.343
1.1558		1.1.1.44
1.1266		2.4.1.18
1.1205		3.5.1.4
1.1191		1.1.1.25
1.1146		2.7.1.45
1.1062		4.1.1.98
1.0979		4.1.1.35
1.0907		1.5.1.39
1.089		2.6.1.102
1.0885		2.4.1.83
1.0842		2.7.7.12
1.081		1.2.7.4
1.0794		1.21.4.2
1.0789		1.7.7.1
1.072		1.16.3.1
1.0688		2.7.4.8
1.0643		5.3.1.17
1.0578		4.1.1.11
1.055		4.2.2.5
1.055		4.2.2.7
1.055		4.2.2.8
1.0321		2.1.1.223
1.0316		4.1.99.17
1.0192		3.2.1.10
1.0169		6.3.2.13
1.0003		3.5.1.88
0.9995		1.18.6.1
0.9987		2.7.1.56
0.9959		1.2.5.1
0.9838		3.2.1.21
0.9787		5.3.1.22
0.9748		4.4.1.5
0.9473		2.1.1.217
0.9435		2.7.7.85
0.9423		2.5.1.15
0.9396		6.1.1.14
0.9383		3.6.3.24
0.9333		3.5.4.16
0.9292		2.7.7.72
0.923		3.6.4.13
0.92		2.4.2.22
0.9127		1.14.14.9
0.9123		1.3.99.33
0.9117		3.5.2.6
0.9002		2.4.1.1
0.8968		3.1.1.5
0.8901		6.2.1.30
0.8833		1.1.1.26
0.8826		6.3.5.6
0.8826		6.3.5.7
0.8819		4.3.3.6
0.8816		1.2.1.16
0.8816		1.2.1.20
0.8816		1.2.1.79
0.8796		2.7.1.71
0.8778		5.1.3.29
0.8714		4.1.3.4
0.8594		1.8.4.12
0.8587		3.1.1.11
0.839		4.2.1.28
0.8364		5.1.3.32
0.8359		1.3.5.4
0.8343		4.2.1.32
0.8263		6.4.1.3
0.8261		2.3.1.57
0.8247		2.4.2.14
0.8218		3.2.1.177
0.8181		2.3.1.28
0.8154		3.6.3.34
0.814		4.2.1.5
0.811		2.7.1.107
0.8101		1.2.7.8
0.8068		1.3.99.22
0.7992		1.1.1.28
0.7975		4.1.2.25
0.7975		2.4.2.28
0.7944		2.8.3.12
0.7928		4.3.1.18
0.7826		2.4.1.280
0.7817		2.7.7.23
0.7775		1.3.3.4
0.7755		1.1.1.83
0.7755		1.1.1.93
0.7755		4.1.1.73
0.7602		5.4.99.22
0.7373		1.2.3.3
0.7341		2.4.1.281
0.733		2.4.1.4
0.7218		5.4.99.5
0.7206		4.2.1.83
0.7066		2.7.1.5
0.7058		3.5.4.13
0.7011		3.4.21.107
0.7008		2.7.1.48
0.6975		3.6.3.20
0.6926		2.7.8.5
0.6924		1.1.1.100
0.6915		1.8.1.7
0.6894		4.3.3.7
0.6888		2.1.1.226
0.6888		2.1.1.227
0.6883		6.3.2.1
0.6881		2.1.1.207
0.6876		2.7.1.25
0.6852		2.1.1.198
0.6852		2.1.2.11
0.6849		2.6.1.1
0.6827		2.7.13.3
0.6755		6.3.4.21
0.6733		2.5.1.72
0.6707		3.6.1.66
0.6698		3.1.3.18
0.6682		2.1.1.148
0.6637		4.1.99.12
0.6636		2.5.1.75
0.6615		2.5.1.9
0.6614		3.5.4.25
0.6595		2.1.1.176
0.6558		1.2.1.70
0.6511		1.1.1.133
0.6471		2.1.1.77
0.6434		2.4.2.19
0.6417		5.4.2.10
0.6409		2.7.1.4
0.6396		3.1.1.1
0.6321		2.3.1.15
0.6263		3.6.3.31
0.6129		2.4.2.53
0.6129		2.6.1.59
0.6121		2.7.1.30
0.6104		1.2.7.1
0.5859		5.4.99.28
0.5859		5.4.99.29
0.5825		6.3.2.32
0.5809		5.99.1.2
0.5695		3.4.21.96
0.567		3.3.1.1
0.562		1.6.5.2
0.5516		3.5.1.26
0.5511		2.3.3.13
0.5497		2.5.1.17
0.5484		2.7.7.7
0.5484		6.1.1.17
0.545		1.2.1.87
0.5411		4.3.1.3
0.5404		2.7.7.60
0.5403		2.8.4.4
0.5377		5.4.3.8
0.5309		4.1.99.19
0.5298		3.5.4.5
0.527		6.3.5.1
0.5261		2.1.1.199
0.5243		2.7.3.9
0.5223		2.7.6.1
0.5212		2.4.2.3
0.5156		1.1.1.267
0.514		1.17.7.1
0.514		1.17.7.3
0.514		4.6.1.12
0.5131		4.2.3.4
0.5121		2.7.9.1
0.5111		2.8.4.5
0.5097		2.1.1.13
0.5096		2.4.1.129
0.5079		2.7.7.8
0.5058		1.1.1.159
0.5015		1.3.1.1
0.4995		2.4.1.187
0.4982		4.6.1.1
0.4962		3.4.21.88
0.4936		1.1.1.31
0.4911		1.5.1.20
0.4891		2.1.1.192
0.4891		3.6.1.31
0.4882		2.1.2.5
0.4852		2.8.1.6
0.4799		4.2.1.149
0.4641		3.6.1.13
0.4622		2.8.4.3
0.4616		1.4.1.13
0.4616		1.4.1.14
0.4587		1.8.5.2
0.4547		3.1.5.1
0.4536		6.1.1.18
0.4534		3.5.4.19
0.4497		1.3.1.34
0.4485		4.2.1.49
0.4471		4.1.3.39
0.4446		3.1.3.3
0.4414		2.1.1.37
0.4325		1.1.1.27
0.432		1.1.1.29
0.4303		1.18.1.2
0.427		2.6.1.9
0.426		2.3.1.30
0.4248		2.6.1.83
0.4245		1.1.1.85
0.4228		2.1.1.80
0.4218		1.2.1.38
0.4218		2.7.2.8
0.4217		2.6.1.11
0.4183		1.1.1.86
0.4177		2.7.7.24
0.4171		3.5.2.7
0.4138		2.3.1.61
0.4111		1.4.1.16
0.4088		1.1.1.23
0.4083		4.2.1.19
0.4083		5.3.1.16
0.405		2.7.7.73
0.4022		3.1.1.61
0.4015		4.2.1.51
0.3992		3.5.4.2
0.3989		1.15.1.1
0.3886		1.11.1.9
0.3863		4.2.1.40
0.3853		3.6.1.11
0.3853		3.6.1.40
0.3844		5.1.3.7
0.384		2.7.7.71
0.3827		1.17.1.2
0.3808		3.4.19.11
0.3794		3.4.17.19
0.3774		5.3.1.23
0.3747		4.1.1.50
0.3713		2.3.1.29
0.3674		4.2.1.20
0.3632		2.2.1.2
0.3632		4.1.1.96
0.3619		4.1.3.42
0.3611		4.1.2.14
0.3609		3.5.1.44
0.3597		1.5.1.7
0.3592		3.1.3.82
0.3592		3.1.3.83
0.355		2.4.1.20
0.3526		2.4.1.144
0.3519		4.1.1.3
0.3518		5.1.3.13
0.3497		2.5.1.97
0.348		2.7.7.43
0.3464		3.5.99.10
0.3441		4.2.1.33
0.3441		4.2.1.35
0.344		5.1.99.6
0.3438		6.3.5.2
0.3412		2.4.2.17
0.3375		4.3.1.7
0.3356		2.2.1.1
0.3354		4.2.1.75
0.3308		2.4.1.64
0.3256		3.1.1.31
0.3177		4.2.1.9
0.3167		4.1.2.20
0.3084		1.1.1.305
0.3084		2.1.2.13
0.2976		3.2.1.23
0.2972		3.6.3.25
0.2946		4.1.3.27
0.2934		2.7.7.83
0.293		2.4.2.18
0.2927		4.1.1.48
0.2913		6.5.1.1
0.2899		1.1.1.58
0.288		3.5.99.3
0.2868		2.7.1.168
0.2816		1.3.1.31
0.2811		1.5.1.38
0.281		5.1.3.6
0.2765		3.1.12.1
0.2764		4.1.2.17
0.2743		2.8.2.22
0.2721		2.3.1.19
0.272		2.4.1.25
0.2623		3.4.21.53
0.2607		2.7.1.100
0.2581		6.3.1.1
0.2576		3.5.1.87
0.2575		1.1.1.60
0.2559		2.5.1.49
0.2543		1.1.1.125
0.2478		3.5.1.32
0.2446		4.2.1.24
0.2412		3.4.21.116
0.2407		1.1.1.380
0.2384		1.1.1.130
0.2372		3.4.23.43
0.2291		1.12.7.2
0.2278		3.5.3.6
0.225		2.6.1.57
0.2245		2.1.1.191
0.2207		1.4.3.16
0.2169		5.4.99.21
0.2128		1.3.1.106
0.2128		1.3.1.54
0.2121		2.7.7.47
0.2115		3.4.11.9
0.2106		2.5.1.32
0.21		3.2.1.99
0.2055		3.4.24.78
0.2054		2.7.1.6
0.2028		1.1.1.14
0.2018		2.7.1.33
0.198		2.8.3.5
0.1977		3.4.11.21
0.197		1.7.99.1
0.1961		4.3.99.3
0.193		5.3.1.12
0.187		5.4.99.24
0.1864		1.5.1.3
0.1863		2.7.2.2
0.1824		2.7.7.4
0.1813		2.1.1.171
0.1799		2.3.1.1
0.1792		2.3.1.35
0.1772		1.1.1.193
0.1772		3.5.4.26
0.1767		4.4.1.15
0.176		4.2.3.3
0.1739		4.1.1.65
0.1733		4.2.1.11
0.1731		1.3.1.12
0.1729		1.8.99.2
0.1719		1.3.1.76
0.1719		4.99.1.4
0.1716		2.3.3.1
0.1716		2.7.9.3
0.1708		2.7.1.17
0.1697		1.1.1.42
0.1683		4.2.1.8
0.1565		4.2.1.3
0.1535		1.21.4.4
0.1509		1.17.1.4
0.1505		4.1.1.81
0.1498		1.97.1.4
0.1472		2.5.1.61
0.1448		2.5.1.56
0.1419		2.7.1.156
0.1419		2.7.7.62
0.1416		2.7.2.7
0.1413		4.1.2.5
0.1412		3.1.3.89
0.1364		2.7.8.8
0.1352		1.1.1.41
0.135		4.3.1.19
0.1348		3.5.1.1
0.1339		4.1.2.52
0.1292		5.1.3.1
0.1286		1.15.1.2
0.1272		3.1.1.3
0.1258		6.5.1.3
0.1252		2.1.1.107
0.1251		1.1.1.69
0.1242		2.4.1.211
0.124		4.1.1.8
0.1234		3.5.4.28
0.1234		3.5.4.31
0.1229		2.6.1.17
0.1168		2.7.1.31
0.1156		3.5.3.11
0.1155		1.3.99.26
0.1155		1.3.99.28
0.1155		1.3.99.29
0.1155		1.3.99.31
0.1123		4.1.1.32
0.112		6.1.1.23
0.1106		2.5.1.54
0.1103		1.7.99.4
0.1103		1.5.1.28
0.1096		2.5.1.105
0.1069		5.4.99.23
0.1048		4.3.2.3
0.1011		3.4.13.19
0.101		4.1.1.70
0.0991		2.1.1.184
0.0979		1.4.7.1
0.0975		2.2.1.6
0.0916		3.5.2.3
0.0897		2.4.2.7
0.0891		6.5.1.2
0.0877		3.4.11.7
0.0866		1.1.1.302
0.0814		3.1.3.48
0.0813		4.1.1.18
0.0798		4.2.1.120
0.0798		5.3.3.3
0.0791		3.1.3.27
0.079		3.6.1.22
0.0763		4.2.1.6
0.0758		3.6.1.27
0.0738		3.5.99.2
0.0735		3.2.2.27
0.0725		2.7.7.6
0.0723		2.3.1.234
0.0716		2.7.8.26
0.0716		2.7.14.1
0.0678		6.3.5.11
0.0678		6.3.5.9
0.0677		3.2.2.9
0.0656		6.3.1.10
0.0644		6.3.5.10
0.0643		6.3.2.35
0.064		3.2.1.180
0.0639		2.1.1.133
0.0639		2.1.1.271
0.063		3.2.1.4
0.0628		2.4.2.9
0.0621		2.1.1.131
0.0615		3.5.3.9
0.0595		1.1.1.47
0.0585		3.5.1.81
0.0574		2.7.1.182
0.057		2.7.1.170
0.057		4.1.99.3
0.0566		2.1.1.195
0.0566		3.5.4.3
0.0566		1.14.99.48
0.0554		3.1.3.73
0.0548		5.1.1.18
0.0544		5.3.1.28
0.0543		5.3.1.25
0.0507		2.5.1.6
0.0503		2.4.2.21
0.05		1.1.1.6
0.05		5.3.1.5
0.0499		3.5.2.10
0.0499		1.13.11.2
0.0491		2.1.1.45
0.0472		3.5.2.5
0.0468		1.8.4.8
0.0443		3.7.1.12
0.0427		4.1.99.14
0.0425		4.2.99.18
0.0409		1.1.1.367
0.0408		2.7.1.24
0.0396		6.3.2.4
0.0369		6.1.1.22
0.0324		4.3.1.15
0.0319		2.8.3.16
0.0317		5.4.3.2
0.0316		3.5.1.24
0.0314		3.5.2.2
0.0307		1.12.1.3
0.0307		2.4.1.208
0.0304		4.2.1.7
0.03		2.5.1.16
0.0287		5.4.99.60
0.0287		5.4.99.61
0.0282		2.7.7.33
0.0261		6.1.1.6
0.0254		3.6.3.30
0.0244		1.4.1.21
0.0235		6.1.1.10
0.0229		6.3.4.19
0.0225		1.20.4.1
0.0217		1.1.1.205
0.0196		6.3.4.3
0.0181		2.1.1.33
0.0178		3.1.26.5
0.0164		1.1.1.157
0.0158		2.1.1.177
0.0158		4.3.1.1
0.0153		2.1.1.63
0.0145		2.3.2.2
0.0145		3.4.19.13
0.0133		5.4.99.19
0.0133		3.5.4.12
0.013		2.7.8.13
0.0123		4.1.99.18
0.0121		3.6.1.1
0.0121		4.99.1.3
0.012		4.1.1.36
0.0119		1.5.1.2
0.011		1.1.1.103
0.0102		5.3.1.9
0.0095		2.6.1.21
0.0094		2.6.1.55
0.0091		2.4.1.7
0.0089		1.3.1.98
0.0073		2.8.3.1
0.0073		4.3.1.4
0.0071		1.2.99.2
0.0064		2.7.7.1
0.0062		2.1.1.130
0.0062		2.1.1.151
0.0057		1.1.1.94
0.0057		1.1.1.57
0.0051		1.2.1.12
0.005		4.2.1.17
0.0041		2.1.1.297
0.0039		2.1.2.9
0.0037		6.3.3.2
0.0036		1.1.1.219
0.0035		4.2.1.45
0.0034		6.1.1.19
0.0033		2.7.7.76
0.003		6.3.2.9
0.003		4.1.1.23
0.0029		3.6.4.12
0.0029		2.7.7.65
0.0021		2.7.7.87
0.0021		2.8.3.8
0.0021		2.8.3.9
0.0018		1.3.8.1
0.0014		2.7.7.56
0.0012		5.4.2.2
0.0012		3.6.3.29
0.0009		3.1.13.3
0.0009		4.3.2.2
0.0008		3.1.11.6
0.0008		6.1.1.1
0.0008		2.7.1.26
0.0008		2.7.7.2
0.0007		6.1.1.20
0.0007		2.1.1.170
0.0007		3.1.11.2
0.0007		5.1.3.14
0.0006		2.7.1.23
0.0006		2.7.4.22
0.0006		3.5.4.33
0.0006		6.1.1.2
0.0006		6.1.1.21
0.0006		6.1.1.5
0.0006		2.1.1.182
0.0006		2.1.1.228
0.0006		2.7.2.3
0.0006		2.7.4.3
0.0006		2.7.7.41
0.0006		3.1.1.29
0.0006		3.1.26.3
0.0006		6.1.1.11
0.0006		6.1.1.16
0.0006		3.6.1.23
0.0006		2.6.1.16
0.0006		2.1.3.2
0.0005		2.1.1.185
0.0005		3.6.1.63
0.0005		4.7.1.1
0.0004		2.7.7.18
0.0004		2.4.2.8
0.0004		6.3.4.4
0.0004		1.5.1.5
0.0004		3.5.4.9
0.0004		6.1.1.4
0.0004		4.1.1.37
0.0003		2.4.1.227
0.0003		1.2.1.11
0.0003		2.5.1.1
0.0003		2.5.1.10
0.0003		2.5.1.29
0.0003		6.3.2.8
0.0002		2.7.7.3
0.0002		6.3.2.10
0.0001		2.5.1.31
0.0001		2.7.1.40
0.0001		3.1.3.7
0.0001		6.1.1.3
0.0001		6.1.1.15
0.0001		6.1.1.9
0.0001		6.3.4.2
0.0001		5.1.1.3
0.0001		3.2.1.172
